# Supplementary material for: ENVE: a novel computational framework characterizes copy-number mutational landscapes in colorectal cancers from African American patients
Source: Genome Med. 2015 Jul 20;7(1):69. doi: 10.1186/s13073-015-0192-9 (PMC4534088; doi:10.1186/s13073-015-0192-9)
Supplement: Additional file 1: Table S1. — Cohorts, ethnicity, and tumor stage of samples used for WES, SNP array, and qPCR. Table S2. Regions with significant copy-number alterations, as detected by ENVE, in the 30 AA CRC WES cases. Table S3. Regions with significant copy-number alterations, as detected by ENVE, in the 30 predominantly late-stage Caucasian TCGA CRC WES cases. Table S4. Recurrent somatic copy-number altered regions in the 30 AA CRC WES cases estimated by GISTIC. Table S5. Recurrent focal copy-number amplifications and deletions in the 30 AA CRC WES cases estimated by GISTIC. Table S6. Chromosomal arm-level sCNA frequencies in AA and TCGA CRCs estimated by GISTIC. (XLSX 535 kb) [file 13073_2015_192_MOESM1_ESM.xlsx]

## Sheet: Supplementary Table-info
Supplementary Tables
Table S1 - Cohorts, Ethnicity and Tumor Stage of samples used for whole-exome sequencing, SNP-array and qPCR
Table S2 - Regions with significant copy-number alterations, as detected by ENVE, in the 30 AA CRC WES cases
Table S3 - Regions with significant copy-number alterations, as detected by ENVE, in the 30 predominantly late-stage Caucasian TCGA CRC WES cases
Table S4 - Recurrent somatic copy-number alterated regions in the 30 AA CRC WES cases estimated by GISTIC
Table S5 - Recurrent focal copy-number amplifications and deletions in the 30 AA CRC WES cases estimated by GISTIC
Table S6 - Chromosomal arm-level sCNA frequencies in AA and TCGA CRCs estimated by GISTIC

## Sheet: Supplementary Table 1
Table S1 - Cohorts, Ethnicity and Tumor Stage of samples used for whole-exome sequencing, SNP-array and qPCR
AA CRC (N = 30)															TCGA CRC (N = 77)
Tumor_Sample ID	Race	Gender	Cancer	Histological_Type	Tumor_Stage	Tumor_Tissue_Source	MSI Status	Matched_Normal_Sample ID	Normal_Tissue_Source	SNP-array data available	SNP-array platform	qPCR data available	qPCR platform		Tumor_Sample ID	Race	Gender	Cancer	Histological_Type	Tumor_Stage	MSI Status	Matched_Normal_Sample ID	Normal_Tissue_Source	SNP-array data available	SNP-array platform	Used for GISTIC Analysis
2089	African American	Female	Colon	Adenocarcinoma	Stage IV	Primary tumor	MSS	2088	Normal colon	Yes (Normal and Tumor)	Illumina HumanOmni2.5-8				TCGA-F4-6809-01A-11D-1835-10	Caucasian	FEMALE	Colon	Adenocarcinoma	StageIVA	MSS	TCGA-F4-6809-10A-01D-1835-10	Blood	Yes (Normal and Tumor)	Affymetrix SNP 6.0	Yes
3213	African American	Female	Colon	Adenocarcinoma	Stage IV	Primary tumor	MSS	3212	Normal colon	Yes (Normal and Tumor)	Illumina HumanOmni2.5-8				TCGA-A6-6142-01A-11D-1771-10	Caucasian	FEMALE	Colon	Adenocarcinoma	StageIVA	MSS	TCGA-A6-6142-10A-01D-1771-10	Blood	Yes (Normal and Tumor)	Affymetrix SNP 6.0	Yes
5804	African American	Female	Colon	Adenocarcinoma	Stage IV	Primary tumor	MSS	5802	Normal colon	Yes (Normal and Tumor)	Illumina HumanOmni2.5-8				TCGA-CK-4947-01B-11D-1650-10	Caucasian	FEMALE	Colon	Adenocarcinoma	StageIVA	MSS	TCGA-CK-4947-10A-01D-1650-10	Blood	Yes (Normal and Tumor)	Affymetrix SNP 6.0	Yes
7525	African American	Male	Colon	Adenocarcinoma	Stage IV	Metastatic tumor from liver	MSS	7523	Normal liver	Yes (Normal and Tumor)	Illumina HumanOmni2.5-8				TCGA-A6-6648-01A-11D-1771-10	Caucasian	MALE	Colon	Adenocarcinoma	StageIVA	MSS	TCGA-A6-6648-10A-01D-1771-10	Blood	Yes (Normal and Tumor)	Affymetrix SNP 6.0	Yes
15861	African American	Female	Colon	Adenocarcinoma	Stage IV	Metastatic tumor from liver	MSS	8024	Normal liver	Yes (Normal and Tumor)	Illumina HumanOmni2.5-8				TCGA-A6-5662-01A-01D-1650-10	Caucasian	MALE	Colon	Adenocarcinoma	StageIVA	MSS	TCGA-A6-5662-10A-01D-1650-10	Blood	Yes (Normal and Tumor)	Affymetrix SNP 6.0
8685a	African American	Female	Colon	Adenocarcinoma	Stage IV	Primary tumor	MSS	8683	Normal colon	Yes (Normal and Tumor)	Illumina HumanOmni2.5-8				TCGA-CM-5862-01A-01D-1650-10	Caucasian	MALE	Colon	Adenocarcinoma	StageIVA	MSS	TCGA-CM-5862-10A-01D-1650-10	Blood	Yes (Normal and Tumor)	Affymetrix SNP 6.0
8705a	African American	Female	Colon	Adenocarcinoma	Stage IV	Primary tumor	MSS	8703	Normal colon						TCGA-G4-6314-01A-11D-1719-10	Caucasian	FEMALE	Colon	Adenocarcinoma	StageIV	MSS	TCGA-G4-6314-10A-01D-1720-10	Blood	Yes (Normal and Tumor)	Affymetrix SNP 6.0	Yes
9029	African American	Male	Colon	Adenocarcinoma	Stage IV	Primary tumor	MSS	9027	Normal colon			Yes (Normal only)	Qiagen		TCGA-G4-6297-01A-11D-1719-10	Caucasian	FEMALE	Colon	Adenocarcinoma	StageIV	MSS	TCGA-G4-6297-10A-01D-1719-10	Blood	Yes (Normal and Tumor)	Affymetrix SNP 6.0	Yes
9041	African American	Female	Colon	Adenocarcinoma	Stage IV	Primary tumor	MSS	9039	Normal colon						TCGA-G4-6315-01A-11D-1719-10	Caucasian	MALE	Colon	Adenocarcinoma	StageIV	MSS	TCGA-G4-6315-10A-01D-1720-10	Blood	Yes (Normal and Tumor)	Affymetrix SNP 6.0	Yes
9347	African American	Female	Colon	Adenocarcinoma	Stage IV	Primary tumor	MSS	9345	Normal colon						TCGA-G4-6294-01A-11D-1806-10	Caucasian	MALE	Colon	Adenocarcinoma	StageIV	MSS	TCGA-G4-6294-10A-01D-1771-10	Blood	Yes (Normal and Tumor)	Affymetrix SNP 6.0	Yes
9587	African American	Female	Colon	Adenocarcinoma	Stage IV	Primary tumor	MSS	9579	Normal colon	Yes (Normal and Tumor)	Illumina HumanOmni2.5-8				TCGA-D5-6931-01A-11D-1924-10	Caucasian	MALE	Colon	Adenocarcinoma	StageIIIC	MSS	TCGA-D5-6931-10A-01D-1924-10	Blood	Yes (Normal and Tumor)	Affymetrix SNP 6.0	Yes
11843	African American	Male	Colon	Adenocarcinoma	Stage IV	Primary tumor	MSS	10905	Normal colon						TCGA-F4-6807-01A-11D-1835-10	Caucasian	FEMALE	Colon	Adenocarcinoma	StageIIIC	MSS	TCGA-F4-6807-10A-01D-1835-10	Blood	Yes (Normal and Tumor)	Affymetrix SNP 6.0	Yes
11027	African American	Female	Colon	Adenocarcinoma	Stage IIIB	Primary tumor	MSS	11025	Normal colon			Yes (Normal and Tumor)	Qiagen		TCGA-G4-6299-01A-11D-1771-10	Caucasian	MALE	Colon	Adenocarcinoma	StageIIIC	MSS	TCGA-G4-6299-10A-01D-1771-10	Blood	Yes (Normal and Tumor)	Affymetrix SNP 6.0	Yes
11604	African American	Female	Colon	Adenocarcinoma	Stage IV	Primary tumor	MSS	11602	Normal colon	Yes (Normal and Tumor)	Illumina HumanOmni2.5-8				TCGA-F4-6461-01A-11D-1771-10	Caucasian	FEMALE	Colon	Adenocarcinoma	StageIIIC	MSS	TCGA-F4-6461-10A-01D-1806-10	Blood	Yes (Normal and Tumor)	Affymetrix SNP 6.0
11677	African American	Male	Colon	Adenocarcinoma	Stage IV	Primary tumor	MSS	11675	Normal colon						TCGA-DM-A1HA-01A-11D-A152-10	Caucasian	MALE	Colon	Adenocarcinoma	StageIIIC	MSS	TCGA-DM-A1HA-10A-01D-A152-10	Blood	Yes (Normal and Tumor)	Affymetrix SNP 6.0
11893	African American	Female	Colon	Adenocarcinoma	Stage IV	Primary tumor	MSS	11877	Normal colon			Yes (Normal and Tumor)	Qiagen		TCGA-A6-6651-01A-21D-1835-10	Caucasian	FEMALE	Colon	Adenocarcinoma	StageIIIB	MSS	TCGA-A6-6651-10A-01D-1835-10	Blood	Yes (Normal and Tumor)	Affymetrix SNP 6.0	Yes
13260	African American	Male	Colon	Adenocarcinoma	Stage IV	Metastatic tumor from liver	MSS	13258	Normal liver			Yes (Normal and Tumor)	Qiagen		TCGA-CM-6172-01A-11D-1650-10	Caucasian	FEMALE	Colon	Adenocarcinoma	StageIIIB	MSS	TCGA-CM-6172-10A-01D-1650-10	Blood	Yes (Normal and Tumor)	Affymetrix SNP 6.0	Yes
15960	African American	Male	Colon	Adenocarcinoma	Stage IV	Primary tumor	MSS	14422	Normal colon			Yes (Normal and Tumor)	Qiagen		TCGA-A6-6654-01A-21D-1835-10	Caucasian	FEMALE	Colon	Adenocarcinoma	StageIIIB	MSS	TCGA-A6-6654-10A-01D-1835-10	Blood	Yes (Normal and Tumor)	Affymetrix SNP 6.0	Yes
15245	African American	Female	Colon	Adenocarcinoma	Stage IV	Cell line derived from Metastatic tumor from liver (V947)	MSS	15304	Normal liver			Yes (Normal only)	Qiagen		TCGA-G4-6307-01A-11D-1719-10	Caucasian	FEMALE	Colon	Adenocarcinoma	StageIIIB	MSS	TCGA-G4-6307-10A-01D-1720-10	Blood	Yes (Normal and Tumor)	Affymetrix SNP 6.0	Yes
15873	African American	Male	Colon	Adenocarcinoma	Stage IV	Primary tumor	MSS	15901	Normal colon			Yes (Normal and Tumor)	Qiagen		TCGA-G4-6310-01A-11D-1719-10	Caucasian	MALE	Colon	Adenocarcinoma	StageIIIB	MSS	TCGA-G4-6310-10A-01D-1720-10	Blood	Yes (Normal and Tumor)	Affymetrix SNP 6.0	Yes
9339	African American	Female	Colon	Adenocarcinoma	Stage IV	Primary tumor	MSS	15915	Normal colon	Yes (Normal and Tumor)	Illumina HumanOmni2.5-8				TCGA-A6-6649-01A-11D-1771-10	Caucasian	MALE	Colon	Adenocarcinoma	StageIIIB	MSS	TCGA-A6-6649-10A-01D-1771-10	Blood	Yes (Normal and Tumor)	Affymetrix SNP 6.0	Yes
15919	African American	Female	Colon	Adenocarcinoma	Stage IV	Metastatic tumor from liver	MSS	15917	Normal liver	Yes (Normal and Tumor)	Illumina HumanOmni2.5-8				TCGA-DM-A28F-01A-11D-A16V-10	Caucasian	MALE	Colon	Adenocarcinoma	StageIIIB	MSS	TCGA-DM-A28F-10A-01D-A16V-10	Blood	Yes (Normal and Tumor)	Affymetrix SNP 6.0	Yes
11835	African American	Female	Colon	Adenocarcinoma	Stage IV	Primary tumor	MSS	15921	Normal colon	Yes (Normal and Tumor)	Illumina HumanOmni2.5-8				TCGA-F4-6460-01A-11D-1771-10	Caucasian	FEMALE	Colon	Adenocarcinoma	StageIIIB	MSS	TCGA-F4-6460-10B-01D-1771-10	Blood	Yes (Normal and Tumor)	Affymetrix SNP 6.0	Yes
15807	African American	Male	Colon	Adenocarcinoma	Stage IV	Primary tumor	MSS	15923	Normal colon	Yes (Normal and Tumor)	Illumina HumanOmni2.5-8	Yes (Normal only)	Qiagen		TCGA-CM-4748-01A-01D-1408-10	Caucasian	MALE	Colon	Adenocarcinoma	StageIIIB	MSS	TCGA-CM-4748-10A-01D-1408-10	Blood	Yes (Normal and Tumor)	Affymetrix SNP 6.0	Yes
15927	African American	Male	Colon	Adenocarcinoma	Stage IV	Metastatic tumor from liver	MSS	15925	Normal liver			Yes (Normal and Tumor)	Qiagen		TCGA-F4-6459-01A-11D-1771-10	Caucasian	FEMALE	Colon	Adenocarcinoma	StageIIIB	MSS	TCGA-F4-6459-10A-01D-1771-10	Blood	Yes (Normal and Tumor)	Affymetrix SNP 6.0	Yes
15931	African American	Male	Colon	Adenocarcinoma	Stage IV	Metastatic tumor from liver	MSS	15929	Normal liver						TCGA-A6-6137-01A-11D-1771-10	Caucasian	MALE	Colon	Adenocarcinoma	StageIIIB	MSS	TCGA-A6-6137-10A-01D-1806-10	Blood	Yes (Normal and Tumor)	Affymetrix SNP 6.0	Yes
15937	African American	Male	Colon	Adenocarcinoma	Stage IV	Metastatic tumor from liver	MSS	15935	Normal liver			Yes (Normal only)	Qiagen		TCGA-CM-5348-01A-21D-1719-10	Caucasian	MALE	Colon	Adenocarcinoma	StageIIIB	MSS	TCGA-CM-5348-10A-01D-1719-10	Blood	Yes (Normal and Tumor)	Affymetrix SNP 6.0	Yes
5363	African American	Male	Colon	Adenocarcinoma	Stage IV	Primary tumor	MSS	15958	Normal colon			Yes (Normal only)	Qiagen		TCGA-D5-6533-01A-11D-1719-10	Caucasian	FEMALE	Colon	Adenocarcinoma	StageIIIB	MSS	TCGA-D5-6533-10A-01D-1719-10	Blood	Yes (Normal and Tumor)	Affymetrix SNP 6.0
15968	African American	Male	Colon	Adenocarcinoma	Stage IV	Primary tumor	MSS	15966	Normal colon						TCGA-D5-6535-01A-11D-1719-10	Caucasian	FEMALE	Colon	Adenocarcinoma	StageIIIB	MSS	TCGA-D5-6535-10A-01D-1719-10	Blood	Yes (Normal and Tumor)	Affymetrix SNP 6.0
15972	African American	Male	Colon	Adenocarcinoma	Stage IV	Primary tumor	MSS	15970	Normal colon			Yes (Normal only)	Qiagen		TCGA-D5-5538-01A-01D-1650-10	Caucasian	FEMALE	Colon	Adenocarcinoma	StageIIIB	MSS	TCGA-D5-5538-10A-02D-1650-10	Blood	Yes (Normal and Tumor)	Affymetrix SNP 6.0
															TCGA-CM-5344-01A-21D-1719-10	Caucasian	FEMALE	Colon	Adenocarcinoma	StageIIIB	MSS	TCGA-CM-5344-10A-01D-1719-10	Blood	Yes (Normal and Tumor)	Affymetrix SNP 6.0
															TCGA-CM-5341-01A-01D-1408-10	Caucasian	FEMALE	Colon	Adenocarcinoma	StageIIIA	MSS	TCGA-CM-5341-10A-01D-1408-10	Blood	Yes (Normal and Tumor)	Affymetrix SNP 6.0	Yes
															TCGA-D5-6539-01A-11D-1719-10	Caucasian	FEMALE	Colon	Adenocarcinoma	StageIIIA	MSS	TCGA-D5-6539-10A-01D-1719-10	Blood	Yes (Normal and Tumor)	Affymetrix SNP 6.0	Yes
															TCGA-A6-6782-01A-11D-1835-10	Caucasian	MALE	Colon	Adenocarcinoma	StageIIB	MSS	TCGA-A6-6782-10A-01D-1835-10	Blood	Yes (Normal and Tumor)	Affymetrix SNP 6.0
															TCGA-F4-6805-01A-11D-1835-10	Caucasian	FEMALE	Colon	Adenocarcinoma	StageIIA	MSS	TCGA-F4-6805-10A-01D-1835-10	Blood	Yes (Normal and Tumor)	Affymetrix SNP 6.0	Yes
															TCGA-F4-6854-01A-11D-1924-10	Caucasian	FEMALE	Colon	Adenocarcinoma	StageIIA	MSS	TCGA-F4-6854-10A-01D-1924-10	Blood	Yes (Normal and Tumor)	Affymetrix SNP 6.0	Yes
															TCGA-A6-4105-01A-02D-1771-10	Caucasian	MALE	Colon	Adenocarcinoma	StageIIA	MSS	TCGA-A6-4105-10A-01D-1771-10	Blood	Yes (Normal and Tumor)	Affymetrix SNP 6.0	Yes
															TCGA-CM-5349-01A-21D-1719-10	Caucasian	FEMALE	Colon	Adenocarcinoma	StageIIA	MSS	TCGA-CM-5349-10A-01D-1719-10	Blood	Yes (Normal and Tumor)	Affymetrix SNP 6.0	Yes
															TCGA-G4-6626-01A-11D-1771-10	Caucasian	MALE	Colon	Adenocarcinoma	StageIIA	MSS	TCGA-G4-6626-10A-01D-1771-10	Blood	Yes (Normal and Tumor)	Affymetrix SNP 6.0
															TCGA-G4-6306-01A-11D-1771-10	Caucasian	MALE	Colon	Adenocarcinoma	StageIIA	MSS	TCGA-G4-6306-10A-01D-1771-10	Blood	Yes (Normal and Tumor)	Affymetrix SNP 6.0
															TCGA-D5-6920-01A-11D-1924-10	Caucasian	FEMALE	Colon	Adenocarcinoma	StageIIA	MSS	TCGA-D5-6920-10A-01D-1924-10	Blood	Yes (Normal and Tumor)	Affymetrix SNP 6.0
															TCGA-CM-6679-01A-11D-1835-10	Caucasian	MALE	Colon	Adenocarcinoma	StageIIA	MSS	TCGA-CM-6679-10A-01D-1835-10	Blood	Yes (Normal and Tumor)	Affymetrix SNP 6.0
															TCGA-CM-6677-01A-11D-1835-10	Caucasian	FEMALE	Colon	Adenocarcinoma	StageIIA	MSS	TCGA-CM-6677-10A-01D-1835-10	Blood	Yes (Normal and Tumor)	Affymetrix SNP 6.0
															TCGA-AZ-4681-01A-01D-1408-10	Caucasian	FEMALE	Colon	Adenocarcinoma	StageIIA	MSS	TCGA-AZ-4681-10A-01D-1408-10	Blood	Yes (Normal and Tumor)	Affymetrix SNP 6.0
															TCGA-DM-A28G-01A-11D-A16V-10	Caucasian	MALE	Colon	Adenocarcinoma	StageIIA	MSS	TCGA-DM-A28G-10A-01D-A16V-10	Blood	Yes (Normal and Tumor)	Affymetrix SNP 6.0
															TCGA-AU-3779-01A-01D-1719-10	Caucasian	FEMALE	Colon	Adenocarcinoma	StageIIA	MSS	TCGA-AU-3779-10A-01D-1719-10	Blood	Yes (Normal and Tumor)	Affymetrix SNP 6.0
															TCGA-AZ-4315-01A-01D-1408-10	Caucasian	MALE	Colon	Adenocarcinoma	StageIIA	MSS	TCGA-AZ-4315-10A-01D-1408-10	Blood	Yes (Normal and Tumor)	Affymetrix SNP 6.0
															TCGA-DM-A1D0-01A-11D-A152-10	Caucasian	FEMALE	Colon	Adenocarcinoma	StageIIA	MSS	TCGA-DM-A1D0-10A-01D-A152-10	Blood	Yes (Normal and Tumor)	Affymetrix SNP 6.0
															TCGA-DM-A28C-01A-11D-A16V-10	Caucasian	MALE	Colon	Adenocarcinoma	StageIIA	MSS	TCGA-DM-A28C-10A-01D-A16V-10	Blood	Yes (Normal and Tumor)	Affymetrix SNP 6.0
															TCGA-DM-A28E-01A-11D-A16V-10	Caucasian	FEMALE	Colon	Adenocarcinoma	StageIIA	MSS	TCGA-DM-A28E-10A-01D-A16V-10	Blood	Yes (Normal and Tumor)	Affymetrix SNP 6.0
															TCGA-A6-2675-01A-02D-1719-10	Caucasian	MALE	Colon	Adenocarcinoma	StageIIA	MSS	TCGA-A6-2675-10A-01D-1719-10	Blood	Yes (Normal and Tumor)	Affymetrix SNP 6.0
															TCGA-CM-6164-01A-11D-1650-10	Caucasian	FEMALE	Colon	Adenocarcinoma	StageIIA	MSS	TCGA-CM-6164-10A-01D-1650-10	Blood	Yes (Normal and Tumor)	Affymetrix SNP 6.0
															TCGA-D5-6531-01A-11D-1719-10	Caucasian	MALE	Colon	Adenocarcinoma	StageIIA	MSS	TCGA-D5-6531-10A-01D-1719-10	Blood	Yes (Normal and Tumor)	Affymetrix SNP 6.0
															TCGA-D5-6536-01A-11D-1719-10	Caucasian	MALE	Colon	Adenocarcinoma	StageIIA	MSS	TCGA-D5-6536-10A-01D-1719-10	Blood	Yes (Normal and Tumor)	Affymetrix SNP 6.0
															TCGA-CM-5860-01A-01D-1650-10	Caucasian	MALE	Colon	Adenocarcinoma	StageIIA	MSS	TCGA-CM-5860-10A-01D-1650-10	Blood	Yes (Normal and Tumor)	Affymetrix SNP 6.0
															TCGA-D5-6541-01A-11D-1719-10	Caucasian	MALE	Colon	Adenocarcinoma	StageIIA	MSS	TCGA-D5-6541-10A-01D-1719-10	Blood	Yes (Normal and Tumor)	Affymetrix SNP 6.0
															TCGA-DM-A1D7-01A-11D-A152-10	Caucasian	MALE	Colon	Adenocarcinoma	StageIIA	MSS	TCGA-DM-A1D7-10A-01D-A152-10	Blood	Yes (Normal and Tumor)	Affymetrix SNP 6.0
															TCGA-DM-A1DB-01A-11D-A152-10	Caucasian	MALE	Colon	Adenocarcinoma	StageIIA	MSS	TCGA-DM-A1DB-10A-01D-A152-10	Blood	Yes (Normal and Tumor)	Affymetrix SNP 6.0
															TCGA-DM-A1D9-01A-11D-A152-10	Caucasian	FEMALE	Colon	Adenocarcinoma	StageIIA	MSS	TCGA-DM-A1D9-10A-01D-A152-10	Blood	Yes (Normal and Tumor)	Affymetrix SNP 6.0
															TCGA-DM-A0X9-01A-11D-A152-10	Caucasian	FEMALE	Colon	Adenocarcinoma	StageIIA	MSS	TCGA-DM-A0X9-10A-01D-A152-10	Blood	Yes (Normal and Tumor)	Affymetrix SNP 6.0
															TCGA-AZ-5403-01A-01D-1650-10	Caucasian	MALE	Colon	Adenocarcinoma	StageII	MSS	TCGA-AZ-5403-10A-01D-1650-10	Blood	Yes (Normal and Tumor)	Affymetrix SNP 6.0	Yes
															TCGA-CK-5912-01A-11D-1650-10	Caucasian	MALE	Colon	Adenocarcinoma	StageI	MSS	TCGA-CK-5912-10A-01D-1650-10	Blood	Yes (Normal and Tumor)	Affymetrix SNP 6.0
															TCGA-F4-6569-01A-11D-1771-10	Caucasian	MALE	Colon	Adenocarcinoma	StageI	MSS	TCGA-F4-6569-10A-01D-1771-10	Blood	Yes (Normal and Tumor)	Affymetrix SNP 6.0
															TCGA-D5-6898-01A-11D-1924-10	Caucasian	FEMALE	Colon	Adenocarcinoma	StageI	MSS	TCGA-D5-6898-10A-01D-1924-10	Blood	Yes (Normal and Tumor)	Affymetrix SNP 6.0
															TCGA-A6-5656-01A-21D-1835-10	Caucasian	MALE	Colon	Adenocarcinoma	StageI	MSS	TCGA-A6-5656-10A-01D-1835-10	Blood	Yes (Normal and Tumor)	Affymetrix SNP 6.0
															TCGA-CM-6170-01A-11D-1650-10	Caucasian	FEMALE	Colon	Adenocarcinoma	StageI	MSS	TCGA-CM-6170-10A-01D-1650-10	Blood	Yes (Normal and Tumor)	Affymetrix SNP 6.0
															TCGA-CM-6163-01A-11D-1650-10	Caucasian	MALE	Colon	Adenocarcinoma	StageI	MSS	TCGA-CM-6163-10A-01D-1650-10	Blood	Yes (Normal and Tumor)	Affymetrix SNP 6.0
															TCGA-A6-5659-01A-01D-1650-10	Caucasian	MALE	Colon	Adenocarcinoma	StageI	MSS	TCGA-A6-5659-10A-01D-1650-10	Blood	Yes (Normal and Tumor)	Affymetrix SNP 6.0
															TCGA-A6-6138-01A-11D-1771-10	Caucasian	MALE	Colon	Adenocarcinoma	StageI	MSS	TCGA-A6-6138-10A-01D-1771-10	Blood	Yes (Normal and Tumor)	Affymetrix SNP 6.0
															TCGA-CM-6166-01A-11D-1650-10	Caucasian	FEMALE	Colon	Adenocarcinoma	StageI	MSS	TCGA-CM-6166-10A-01D-1650-10	Blood	Yes (Normal and Tumor)	Affymetrix SNP 6.0
															TCGA-F4-6806-01A-11D-1835-10	Caucasian	FEMALE	Colon	Adenocarcinoma	StageI	MSS	TCGA-F4-6806-10A-01D-1835-10	Blood	Yes (Normal and Tumor)	Affymetrix SNP 6.0
															TCGA-F4-6808-01A-11D-1835-10	Caucasian	FEMALE	Colon	Adenocarcinoma	StageI	MSS	TCGA-F4-6808-10A-01D-1835-10	Blood	Yes (Normal and Tumor)	Affymetrix SNP 6.0
															TCGA-CK-5915-01A-11D-1650-10	Caucasian	MALE	Colon	Adenocarcinoma	StageI	MSS	TCGA-CK-5915-10A-01D-1650-10	Blood	Yes (Normal and Tumor)	Affymetrix SNP 6.0
															TCGA-CM-5864-01A-01D-1650-10	Caucasian	MALE	Colon	Adenocarcinoma	StageI	MSS	TCGA-CM-5864-10A-01D-1650-10	Blood	Yes (Normal and Tumor)	Affymetrix SNP 6.0
															TCGA-AD-6963-01A-11D-1924-10	Caucasian	MALE	Colon	Adenocarcinoma	[NotAvailable]	MSS	TCGA-AD-6963-10A-01D-1924-10	Blood	Yes (Normal and Tumor)	Affymetrix SNP 6.0
															TCGA-AD-6965-01A-11D-1924-10	Caucasian	MALE	Colon	Adenocarcinoma	[NotAvailable]	MSS	TCGA-AD-6965-10A-01D-1924-10	Blood	Yes (Normal and Tumor)	Affymetrix SNP 6.0
															TCGA-DM-A1D8-01A-11D-A152-10	Caucasian	FEMALE	Colon	Adenocarcinoma	[NotAvailable]	MSS	TCGA-DM-A1D8-10A-01D-A152-10	Blood	Yes (Normal and Tumor)	Affymetrix SNP 6.0

## Sheet: Supplementary Table 2
Table S2 - Regions with significant copy-number alterations, as detected by ENVE, in the 30 AA CRC WES cases
Tumor Sample_ID	Chr	StartPos	EndPos	NumMarkers	SegVal	ENVE_Pval
2089	chr1	152187868	152681717	274	1.3472	0
2089	chr1	227935383	228596857	50	0.296	0
2089	chr1	247654482	249212494	405	0.4648	0
3213	chr1	152079830	152328855	325	0.812	0
5804	chr1	874394	20644040	2883	-0.418	0.00778711
5804	chr1	20649841	89434338	6976	-0.3632	0.0354291
5804	chr1	152189315	152328799	223	1.0319	0
7525	chr1	116670824	201465364	8016	0.2897	0
7525	chr1	201618263	202119442	129	0.259	0
7525	chr1	202126845	205499754	586	0.2519	1.15947e-05
7525	chr1	205553054	249212416	4283	0.2838	0
15861	chr1	861316	12836196	1582	-0.6338	0
15861	chr1	12837116	13183812	103	0.4807	0
15861	chr1	13933654	17090872	477	-0.5052	5.07902e-05
15861	chr1	17277465	62582212	5620	-0.5921	0
15861	chr1	62594530	67895669	454	-0.6128	0
15861	chr1	68153311	91728057	1165	-0.6089	0
15861	chr1	91742146	152278248	3935	-0.5446	0
15861	chr1	152278932	152284620	59	0.2759	0
15861	chr1	152285880	158450563	1741	-0.5288	8.10017e-07
15861	chr1	158532474	204410590	4397	-0.6063	0
15861	chr1	204413213	207697234	513	-0.5757	0
15861	chr1	207715730	249212401	3776	-0.5707	0
8685a	chr1	861313	9658531	1098	-0.5208	5.37074e-06
8685a	chr1	9670631	25729177	2656	-0.4803	0.000428359
8685a	chr1	25747134	89434384	6184	-0.5049	5.25118e-05
8685a	chr1	89473474	110217348	1584	-0.4859	0.000288875
8685a	chr1	152079928	152328739	356	0.4926	0
8705a	chr1	152127256	152328791	275	0.8333	0
9029	chr1	152081708	152573228	385	0.3752	0
9041	chr1	12835222	12980192	92	0.5539	0
9041	chr1	152079845	152286585	275	0.7904	0
9041	chr1	152323132	152328931	59	0.836	0
9347	chr1	891440	3551705	76	0.3738	0
9347	chr1	3553552	17084510	1290	-0.6636	0
9347	chr1	17345360	19571453	277	-0.6572	0
9347	chr1	19683881	20810136	68	-0.67	0
9347	chr1	20828589	22850831	192	-0.6157	0
9347	chr1	23222001	26163985	360	-0.6729	0
9347	chr1	26356113	27100051	126	-0.5837	0
9347	chr1	27101473	27277913	67	-0.6178	0
9347	chr1	27721044	28282570	62	-0.5697	0
9347	chr1	28300970	32256278	237	-0.4419	0.00319608
9347	chr1	152085090	152187258	53	0.3582	0
9587	chr1	70650509	100571374	1568	0.2072	0.0488942
11027	chr1	152187826	152383140	279	-0.4538	0.00188809
11604	chr1	110255251	146420083	1676	0.3021	0
11604	chr1	146633265	148346612	141	0.346	0
11604	chr1	148744470	152185717	872	0.6148	0
11604	chr1	152190427	152278248	68	1.2388	0
11604	chr1	152279171	182909583	4706	0.6656	0
11604	chr1	183072428	196716322	673	0.7422	0
11604	chr1	196871529	207715828	1711	0.6839	0
11604	chr1	207739147	212274279	367	0.6209	0
11604	chr1	212531999	222823630	693	0.6596	0
11604	chr1	222825293	248737559	2734	0.6874	0
11604	chr1	248801612	249212407	79	0.5732	0
11677	chr1	16558985	17084508	63	-0.3754	0.0264856
11677	chr1	145566703	147092289	143	0.3482	0
11677	chr1	149871915	151239681	395	0.3713	0
11677	chr1	151263600	152079937	221	0.3986	0
11677	chr1	152186949	152193389	67	1.6359	0
11677	chr1	152279792	152384574	165	0.4415	0
11677	chr1	152691963	154542739	394	0.512	0
11677	chr1	154548202	155290276	216	0.5393	0
11677	chr1	155292449	155899079	209	0.403	0
11677	chr1	155920988	159170604	666	0.3732	0
11677	chr1	159176033	160209543	199	0.3917	0
11677	chr1	160210027	161487815	278	0.339	0
11677	chr1	161495459	165859453	233	0.3693	0
11677	chr1	166810185	167088633	51	0.3939	0
11677	chr1	167096598	197886980	2417	0.423	0
11677	chr1	197896712	201297886	326	0.4785	0
11677	chr1	201752549	207195392	742	0.4237	0
11677	chr1	207222344	208212194	162	0.3446	0
11677	chr1	208217918	212798651	283	0.4084	0
11677	chr1	212799693	214551376	109	0.4606	0
11677	chr1	214557797	222715376	471	0.4063	0
11677	chr1	222717428	228005078	578	0.4431	0
11677	chr1	228294501	229567293	60	0.7452	0
11677	chr1	229577689	233490609	349	0.4618	0
11677	chr1	233507785	234608490	69	0.5175	0
11677	chr1	235277097	237060864	329	0.4466	0
11677	chr1	237433808	245847607	434	0.39	0
11677	chr1	245861496	247614486	201	0.4383	0
11677	chr1	247615119	248059061	102	0.3807	0
11677	chr1	248059442	248737503	219	0.2886	0
11677	chr1	248756172	249212417	74	0.3264	0
11893	chr1	69056	6195345	193	0.2197	0.0225144
11893	chr1	151780009	152082945	83	0.2555	0
13260	chr1	149871936	151491219	528	0.2864	0
13260	chr1	151492675	151773762	70	0.2624	0
13260	chr1	151779979	152080343	55	0.3135	0
13260	chr1	152085065	152384593	333	0.2598	0
13260	chr1	152681668	154901498	470	0.3789	0
13260	chr1	155032701	155290285	111	0.3064	0
13260	chr1	155295357	156142690	264	0.3118	0
13260	chr1	156169666	159170586	683	0.2458	0.000562177
13260	chr1	159273744	160327972	264	0.2583	0
13260	chr1	161495359	181764038	1696	0.3252	0
13260	chr1	182026559	197886922	1067	0.3551	0
13260	chr1	197896690	201352427	341	0.3836	0
13260	chr1	201454429	204518663	472	0.3238	0
13260	chr1	204921131	205210767	88	0.2802	0
13260	chr1	205274343	208212246	414	0.2938	0
13260	chr1	208216430	212798679	303	0.2865	0
13260	chr1	212799316	226108984	1028	0.3756	0
13260	chr1	226173012	228596920	212	0.477	0
13260	chr1	228879001	230492673	137	0.3952	0
13260	chr1	230795229	234458917	281	-0.4665	0.000989571
13260	chr1	235277138	247614515	975	0.3288	0
15960	chr1	59247948	101490910	2479	-0.4504	0.00220967
15960	chr1	147380603	149762788	51	0.2613	0
15960	chr1	149879653	154543870	1369	0.4336	0
15960	chr1	154548323	157803190	761	0.4736	0
15960	chr1	247615119	249212488	404	0.2132	0.0347751
15245	chr1	27206175	27708785	72	0.3637	0
15245	chr1	152081378	152187147	81	0.5277	0
15245	chr1	152188201	152384580	307	0.2883	0
15873	chr1	6209301	17084987	1306	-0.4028	0.0125888
15873	chr1	17331189	27179287	1185	-0.4109	0.00981452
15873	chr1	28304901	32048711	216	-0.4698	0.000821982
15873	chr1	32051328	32936259	159	-0.3945	0.0160068
15873	chr1	32946519	35223689	251	-0.5099	2.9011e-05
15873	chr1	35260665	36181435	160	-0.4594	0.00143748
15873	chr1	36202133	39878914	526	-0.4312	0.00487632
15873	chr1	39880148	41541025	318	-0.4465	0.00262806
15873	chr1	41582593	44058140	327	-0.4306	0.00498711
15873	chr1	44070576	45797832	266	-0.3661	0.0331264
15873	chr1	45798425	46499847	141	-0.5257	1.87011e-06
15873	chr1	46501064	57476830	922	-0.4726	0.000697549
15873	chr1	57489185	62739797	176	-0.4208	0.00708171
15873	chr1	62905534	67142688	337	-0.4624	0.00123265
15873	chr1	67147953	109810146	2404	-0.431	0.00491304
15873	chr1	109822979	110051094	61	-0.4848	0.000313047
15873	chr1	110086705	110740100	108	-0.3681	0.0316043
15873	chr1	110766274	111216257	74	-0.4212	0.00698503
15873	chr1	111433995	112329620	167	-0.4508	0.00216982
15873	chr1	112958808	115828836	427	-0.4697	0.000826718
15873	chr1	116194006	117618084	165	-0.4647	0.0010913
15873	chr1	152732861	153066085	53	0.6814	0
15919	chr1	861319	10161189	1126	-0.6913	0
15919	chr1	10166314	41494280	5130	-0.598	0
15919	chr1	41512129	152086467	7792	-0.4689	0.000865358
15919	chr1	152127239	152328788	290	0.9222	0
11835	chr1	152185595	152328814	259	0.7436	0
15807	chr1	112299231	156779498	4077	0.3339	0
15807	chr1	156784800	199996944	4056	0.4063	0
15807	chr1	200012886	211749563	1776	0.3791	0
15807	chr1	211836754	236212088	2388	0.3945	0
15807	chr1	236341768	249212424	1250	0.4835	0
15927	chr1	63862148	67142660	237	-0.4356	0.0041199
15927	chr1	67154891	84880455	729	-0.3876	0.0193435
15927	chr1	84955969	94048121	883	-0.385	0.0207271
15927	chr1	94140197	108786254	600	-0.4231	0.00653941
15927	chr1	109007861	109810151	222	-0.3982	0.0144066
15927	chr1	109822998	110051048	66	-0.3859	0.0202401
15927	chr1	110086714	110464518	72	-0.4534	0.00192395
15927	chr1	110551650	110740082	59	-0.3915	0.0173994
15927	chr1	110766273	111216243	79	-0.3626	0.0359199
15927	chr1	111433995	112524588	173	-0.5081	3.62724e-05
15927	chr1	113232543	115829020	377	-0.4152	0.00854448
15927	chr1	117503921	144955223	515	-0.3781	0.0247586
15931	chr1	69135	9305222	354	0.2789	0
15931	chr1	44459524	45796908	171	0.2093	0.04364
15931	chr1	152186533	152191662	62	1.2529	0
15931	chr1	152691984	154543875	396	0.2194	0.0230129
15931	chr1	154897589	155026936	64	0.2821	0
15931	chr1	229577686	230841663	120	0.2116	0.0382726
5363	chr1	59787214	62739380	117	-0.4061	0.0113954
5363	chr1	152127189	152286609	199	1.3082	0
5363	chr1	152323406	152328728	55	1.6019	0
5363	chr1	248525633	249212491	131	0.3741	0
2089	chr10	225986	16992003	758	-0.2824	0.000282958
2089	chr10	17061882	38306246	1085	-0.2376	0.0125933
2089	chr10	51829321	75413985	1277	-0.2604	0.00292978
2089	chr10	88784317	104866403	1845	-0.2354	0.0141138
2089	chr10	105046771	120796721	847	-0.2931	3.55177e-05
2089	chr10	120802116	128925916	604	-0.221	0.0275072
2089	chr10	129901210	129906954	59	0.8744	2.76993e-11
3213	chr10	93020	46282630	2280	0.2002	0.0340811
5804	chr10	88784323	120796724	3291	-0.2471	0.00735001
15861	chr10	92974	135440129	9216	-0.2276	0.0205775
8685a	chr10	129902221	129907017	50	0.5186	6.9029e-06
8685a	chr10	129907117	135378964	290	-0.2264	0.0217321
8705a	chr10	38343567	43090070	58	0.8633	4.36073e-11
8705a	chr10	129901057	129907225	63	0.7882	8.24186e-10
9029	chr10	88782043	103799779	1776	-0.2166	0.0329593
9029	chr10	103827428	105205159	282	-0.2516	0.00552181
9029	chr10	105365544	106058944	131	-0.2382	0.0122
9029	chr10	133978177	135440132	76	0.2494	0.0103764
9041	chr10	225976	35929168	2097	-0.2112	0.0406442
9041	chr10	81697608	88728280	305	-0.2321	0.0166363
9041	chr10	105037517	129900860	1870	-0.2236	0.0246055
9041	chr10	129900960	129907160	63	0.6265	2.37705e-07
9041	chr10	129907260	135440145	291	-0.2439	0.0088923
9347	chr10	81472092	88769365	236	-0.5039	0
11843	chr10	88993980	90966300	144	-0.2939	2.86652e-05
11843	chr10	90974637	93788589	284	-0.2561	0.00404847
11843	chr10	93841114	97170460	414	-0.3239	0
11843	chr10	97181683	100995492	446	-0.2337	0.015376
11843	chr10	101117317	103799799	449	-0.3441	0
11843	chr10	103868812	105206879	314	-0.2728	0.000943475
11843	chr10	105365571	106058933	127	-0.3105	0
11677	chr10	93001	5435973	187	0.3462	0.000875549
11677	chr10	5436043	11569472	284	-0.5558	0
11677	chr10	11789314	18962945	509	0.2843	0.00433821
11677	chr10	20290679	24762174	166	0.2325	0.0157
11677	chr10	24762352	27700722	338	0.2631	0.00738796
11677	chr10	81697615	88696762	210	-1.2093	0
11677	chr10	88784266	89711867	78	-1.1247	0
11677	chr10	90034723	90966442	94	-1.2573	0
11677	chr10	90974668	93786984	270	-1.1736	0
11677	chr10	93841043	99118690	676	-1.2266	0
11677	chr10	99150163	102794548	473	-1.2262	0
11677	chr10	102824603	105205194	363	-1.1988	0
11677	chr10	105365560	112570105	301	-1.2454	0
11677	chr10	112581023	119307675	500	-1.1914	0
13260	chr10	92981	7614264	400	0.4855	1.83502e-05
13260	chr10	7621728	8111488	67	0.3502	0.000787663
13260	chr10	11207502	30315894	1172	0.4131	0.000143511
13260	chr10	30317988	38407700	380	0.3947	0.000237999
13260	chr10	43088052	51592471	580	-0.4045	0
13260	chr10	51769853	64429995	481	-0.4618	0
13260	chr10	64573812	72192741	549	-0.4055	0
13260	chr10	72195581	75413895	367	-0.4281	0
13260	chr10	75434819	75567585	113	-0.4361	0
13260	chr10	75576780	81373800	265	-0.4705	0
13260	chr10	81697609	88704111	227	-0.483	0
13260	chr10	88768150	103799789	1747	-0.4593	0
13260	chr10	103827318	105205163	301	-0.4518	0
13260	chr10	105365584	106074253	135	-0.4368	0
13260	chr10	106118090	134751051	1591	-0.4192	0
15873	chr10	50952716	51769633	85	0.2092	0.0275253
9339	chr10	129046302	135440134	206	0.1952	0.0383433
5363	chr10	871726	5248285	101	-0.2446	0.00853662
5363	chr10	5436197	38306249	1555	-0.2428	0.00947272
5363	chr10	38343301	43090008	58	0.9841	2.29372e-13
5363	chr10	51829339	75399703	1175	-0.2376	0.0125933
5363	chr10	98714749	105005743	713	-0.2172	0.0321743
5363	chr10	105046788	120796719	780	-0.3146	0
5363	chr10	129900864	129907202	65	0.9994	1.1191e-13
2089	chr11	205274	1092243	81	0.542	0
2089	chr11	1905713	5653862	585	0.402	0
2089	chr11	5664349	11354275	1032	0.3119	0
2089	chr11	46744717	57983092	1127	0.2491	0.000340636
2089	chr11	62287030	62294478	78	1.3367	0
2089	chr11	62294761	62299763	53	1.3872	0
2089	chr11	62678475	70003061	639	0.3272	0
3213	chr11	197585	3249869	610	0.2482	0.000481127
3213	chr11	3380908	4976436	333	0.2589	0
3213	chr11	4976706	7021288	838	0.23	0.0114405
3213	chr11	7021870	11362431	538	0.239	0.0038647
3213	chr11	62287249	62299758	128	1.1476	0
8685a	chr11	197555	6651002	1956	0.2243	0.0188185
9029	chr11	63919777	65616932	282	0.3898	0
9029	chr11	65650700	66359293	194	0.293	0
9041	chr11	1263245	1272862	98	0.7575	0
9041	chr11	62287156	62299966	130	0.6422	0
9347	chr11	62678432	66082972	500	0.2371	0.00507863
9587	chr11	197311	17323361	3057	-0.8626	0
9587	chr11	17378207	20419184	424	-0.8853	0
9587	chr11	20529858	24753653	91	-0.8113	0
11843	chr11	1101041	1272093	56	2.2418	0
11843	chr11	62678470	66009012	629	0.2449	0.00126042
11843	chr11	66109592	71209468	510	0.2188	0.0280096
11027	chr11	199332	1015850	76	0.3633	0
11027	chr11	1263451	1272096	51	1.8914	0
11027	chr11	64573688	71259709	767	0.2479	0.000534417
11604	chr11	100912665	134253958	3498	0.5773	0
11677	chr11	64087222	66008954	257	0.2754	0
11893	chr11	1261390	1272076	66	1.853	0
11893	chr11	1642625	3685320	80	0.2946	0
11893	chr11	62678426	71721821	1197	0.2357	0.00609993
13260	chr11	1261369	1272067	56	1.7891	0
15960	chr11	205273	1018607	85	0.7245	0
15960	chr11	61015933	71238742	1287	0.3147	0
15245	chr11	62678508	66083031	552	0.3801	0
15873	chr11	198227	1092324	123	0.3023	0
15873	chr11	1272010	3660837	99	0.5728	0
15873	chr11	62678418	65616912	482	0.3635	0
15873	chr11	65650818	68748362	473	0.3515	0
9339	chr11	62760951	71209381	601	0.2407	0.00293983
11835	chr11	119103175	125548064	828	1.3046	0
11835	chr11	125617574	134252745	582	-0.4473	0.00891176
15927	chr11	199408	1092276	133	0.2365	0.0055029
15927	chr11	1099181	1272013	58	1.9367	0
15927	chr11	1272097	2920667	53	0.9268	0
15927	chr11	62678496	68748313	1062	0.2842	0
15931	chr11	205355	1092259	106	0.2417	0.00246401
15931	chr11	1904691	3685331	54	0.2845	0
15931	chr11	19164574	20067123	68	0.2377	0.0046742
15931	chr11	62678492	71209471	916	0.3594	0
15931	chr11	71727425	72983294	113	0.2129	0.0402445
15931	chr11	95826246	103870856	421	0.212	0.0423323
15937	chr11	205326	1092295	104	0.5896	0
15937	chr11	3690442	6588330	905	0.4717	0
15937	chr11	6645924	17793258	1067	0.6323	0
15937	chr11	17809651	57095761	2304	0.4317	0
15937	chr11	57099141	57983058	212	0.2959	0
15937	chr11	57996034	62343019	804	0.3778	0
15937	chr11	62760868	66009024	475	0.3267	0
15937	chr11	66107590	71209505	412	0.3103	0
15937	chr11	95826132	103870910	429	0.2362	0.00572256
5363	chr11	62287111	62299965	131	1.1545	0
15968	chr11	62678412	66008992	510	0.218	0.0295224
15972	chr11	1272183	2433402	55	0.9009	0
15972	chr11	62678452	66008977	637	0.3135	0
15972	chr11	66109612	71209461	510	0.2246	0.0183768
15972	chr11	71725677	72726866	144	0.2498	0.000250589
2089	chr12	125461883	133780992	375	0.2823	0.00978186
3213	chr12	101551042	124422327	2606	0.3374	0.00149691
5804	chr12	247446	10999773	1796	0.6588	0
5804	chr12	11090848	103306562	8193	0.2293	0.0417404
8705a	chr12	247404	1017057	185	0.2227	0.0490477
8705a	chr12	1023117	31862272	3018	0.2988	0.00583762
9041	chr12	247466	8328423	1411	0.2456	0.0275405
9041	chr12	32133879	49498264	1243	0.2701	0.0140261
9041	chr12	49689028	54338960	1336	0.2905	0.00760132
9041	chr12	54350117	64746674	1721	0.2892	0.00791583
9041	chr12	125432325	133781023	665	0.3288	0.00207029
11843	chr12	132491281	133351839	113	0.2555	0.0211259
11677	chr12	49742988	50745433	190	0.2921	0.00722921
11677	chr12	52756603	53207491	187	0.388	0.00016008
11677	chr12	53468398	54422442	228	0.2466	0.0268246
11677	chr12	57390062	57556207	92	0.2364	0.0349334
11677	chr12	58123430	70003783	614	0.2514	0.0236061
11677	chr12	81112692	108960980	1701	0.2258	0.045491
11677	chr12	120582705	130015597	837	0.2907	0.00755392
11677	chr12	130184814	133780982	316	0.3046	0.00482758
15873	chr12	8376579	9083422	75	-0.5163	0.000517781
15873	chr12	9085736	11214777	334	-0.4703	0.00157325
9339	chr12	6696610	6952134	73	-0.3306	0.0260019
5363	chr12	26377242	27888391	175	-0.4026	0.00672669
5363	chr12	75436927	81072420	256	-0.3804	0.0104063
5363	chr12	81112653	108958074	1520	-0.2975	0.0456785
5363	chr12	109017945	116675357	598	-0.3123	0.0356601
5363	chr12	133502018	133781027	120	0.7145	0
2089	chr13	19751521	25487101	550	0.4644	0
2089	chr13	25823400	33634826	644	0.4559	0
2089	chr13	33635472	37619396	223	0.3462	0
2089	chr13	38143407	52598891	983	0.4382	0
2089	chr13	52604301	58208136	113	0.5514	0
2089	chr13	58240782	78477595	447	0.3278	0
2089	chr13	79189690	97484910	277	0.401	0
2089	chr13	97639059	115091623	930	0.5065	0
3213	chr13	19748054	95279345	3424	0.7915	0
3213	chr13	95686859	115091614	1182	0.8302	0
7525	chr13	19748061	95055394	3477	0.2023	0.00403652
15861	chr13	19748008	115091600	4635	0.5456	0
8685a	chr13	19748053	28537419	807	0.8622	0
8685a	chr13	28578246	53419007	1998	0.7787	0
8685a	chr13	53420774	95363534	722	0.7093	0
8685a	chr13	95686895	115091662	1251	0.7476	0
11027	chr13	19747994	24444241	394	0.8304	0
11027	chr13	24465452	39608250	1270	0.7805	0
11027	chr13	39613678	51530543	764	0.7976	0
11027	chr13	51855093	52439785	53	0.7802	0
11027	chr13	52513241	100617958	1126	0.7156	0
11027	chr13	100755102	115091677	793	0.7493	0
11604	chr13	20025273	115091652	4697	0.6937	0
11677	chr13	19751199	24470972	397	0.582	0
11677	chr13	24798040	28222497	347	0.5987	0
11677	chr13	28539040	53624834	1887	0.5699	0
11677	chr13	58208350	78477607	452	0.5276	0
11677	chr13	79189755	97484902	278	0.5438	0
11677	chr13	98828923	106124898	552	0.5264	0
11677	chr13	107147253	115091629	364	0.6481	0
11893	chr13	19747985	21557883	187	0.2089	0.00257918
11893	chr13	21565436	24471032	216	0.2257	0.00067009
11893	chr13	24798443	28222518	361	0.2147	0.00168172
11893	chr13	28367905	33703477	543	0.2695	4.03235e-07
11893	chr13	33739444	37446957	168	0.2406	0.000139128
11893	chr13	37539709	46276896	642	0.2005	0.00453218
11893	chr13	46539426	50204767	275	0.1766	0.0172084
11893	chr13	51854973	52952121	158	0.2314	0.000387412
11893	chr13	52960135	58208111	88	0.1731	0.0203803
11893	chr13	75860900	84453641	300	0.1922	0.00749647
11893	chr13	88330352	100618004	362	0.1708	0.0227078
11893	chr13	100755152	107863014	428	0.184	0.011798
11893	chr13	108860933	115091662	384	0.2853	0
13260	chr13	19747994	21557869	192	1.1381	0
13260	chr13	21565437	24471030	212	1.1083	0
13260	chr13	24798430	28222526	352	1.1138	0
13260	chr13	28539052	51530494	1668	1.1282	0
13260	chr13	51855084	88329156	807	1.1142	0
13260	chr13	88330328	100617997	338	1.0702	0
13260	chr13	100764229	115091619	806	1.1293	0
15960	chr13	19747997	25743758	589	0.7102	0
15960	chr13	25823341	28222510	151	0.608	0
15960	chr13	28562610	41767682	1000	0.6208	0
15960	chr13	41791229	107863019	2184	0.6003	0
15960	chr13	108860893	115091627	327	0.8273	0
9339	chr13	19751539	52439696	2263	0.7529	0
9339	chr13	52515231	115091615	1706	0.7117	0
15919	chr13	19748019	20660055	101	0.2716	1.7501e-07
15919	chr13	21306026	24460521	256	1.0615	0
15919	chr13	24895471	41134794	1340	1.0518	0
15919	chr13	41303570	77459491	1335	1.0538	0
15919	chr13	77570134	109859026	1209	1.0395	0
15919	chr13	110802683	115091688	411	0.9562	0
11835	chr13	19747988	115091663	4763	0.5981	0
15807	chr13	19748039	115091656	4814	0.7886	0
15927	chr13	19748046	21557863	197	0.8696	0
15927	chr13	21565452	24470989	216	0.8659	0
15927	chr13	24798432	28197289	351	0.8298	0
15927	chr13	28539039	30106978	135	0.8283	0
15927	chr13	30351317	33703452	402	0.8203	0
15927	chr13	33716425	37446935	172	0.7619	0
15927	chr13	37524110	45556184	589	0.8094	0
15927	chr13	45578454	46171075	70	0.8461	0
15927	chr13	46537971	50204768	288	0.8219	0
15927	chr13	51854991	52439832	56	0.782	0
15927	chr13	52513226	52952113	106	0.8155	0
15927	chr13	52952613	58208121	82	0.8079	0
15927	chr13	58209089	100617995	981	0.7905	0
15927	chr13	100764226	115091683	825	0.8439	0
15931	chr13	21557359	24470987	229	0.1964	0.00584649
15931	chr13	24860338	28222509	345	0.1798	0.0146669
15931	chr13	28539052	33703468	528	0.2114	0.00215407
15931	chr13	33739464	41705895	464	0.1561	0.0430539
15931	chr13	41766345	53624761	891	0.1695	0.0241142
15931	chr13	58240763	77642719	337	0.1681	0.0257056
15931	chr13	77655605	106124912	1010	0.1654	0.0290105
15931	chr13	107147217	115091679	361	0.2695	4.03235e-07
15937	chr13	19748010	28197277	767	0.6999	0
15937	chr13	28539030	51530461	1669	0.6744	0
15937	chr13	51855199	53624814	228	0.6452	0
15937	chr13	58209003	115091620	1737	0.6793	0
5363	chr13	19752372	25487041	523	0.7416	0
5363	chr13	25823400	32912294	468	0.6661	0
5363	chr13	32912794	37678383	330	0.659	0
5363	chr13	38143460	115091707	2571	0.3768	0
15968	chr13	113739426	115091641	142	0.2012	0.00433388
15972	chr13	19747968	28197322	791	0.9232	0
15972	chr13	28539024	41767901	1028	1.0509	0
15972	chr13	41800597	43930233	197	1.0496	0
15972	chr13	86368167	100617994	404	0.7768	0
15972	chr13	100807257	115091656	833	0.2203	0.00107391
2089	chr14	105407972	105418859	55	2.5947	0
3213	chr14	19377639	66208975	3924	0.1678	0.0301696
8685a	chr14	19559084	94909436	6637	-0.4859	5.28436e-06
8685a	chr14	94914477	105246424	987	-0.4973	2.22987e-06
8685a	chr14	105268063	105995538	324	-0.3073	0.0105701
9029	chr14	105407974	105419739	114	2.6522	0
9041	chr14	105407551	105419938	126	0.6528	0
9587	chr14	36004189	36230178	54	0.2259	6.05734e-07
9587	chr14	73577571	91927810	1362	-0.2708	0.026813
9587	chr14	91929119	105416290	1618	-0.2835	0.0196545
9587	chr14	105417447	105995902	166	-0.2939	0.0150841
11843	chr14	105407716	105419795	136	1.9149	0
11027	chr14	19377647	23344320	718	-0.2772	0.0229671
11677	chr14	20181110	21541250	379	0.1744	0.0203413
11677	chr14	21543834	21992098	191	0.1812	0.0128164
11677	chr14	23373437	23518994	54	0.2458	0
11677	chr14	23524242	38016101	1030	0.3086	0
11677	chr14	39509961	44973836	116	0.3217	0
11677	chr14	44974617	45598997	107	0.2597	0
11677	chr14	45606243	64990148	1460	0.2647	0
11677	chr14	65017624	90509399	1614	0.2568	0
11677	chr14	90726461	96703430	660	0.2796	0
11677	chr14	96752083	103436499	446	0.3198	0
11677	chr14	103447079	104153440	71	0.3359	0
11677	chr14	104208312	105407707	78	0.2376	0
11893	chr14	105407798	105419774	134	1.6571	0
13260	chr14	19377629	23342579	704	-0.2827	0.0200509
13260	chr14	105407684	105414971	83	1.4942	0
15960	chr14	38723814	65252579	1694	-0.3591	0.00223052
15960	chr14	65260455	73945412	622	-0.2777	0.0226877
15960	chr14	73958940	88478058	776	-0.2757	0.0238231
15960	chr14	88962758	90509407	107	-0.5173	3.73122e-07
15960	chr14	105407628	105419798	97	1.6867	0
15245	chr14	54417383	60950469	528	0.1993	0.00242205
15245	chr14	61909880	64990110	370	0.6736	0
15245	chr14	65260473	90499424	1691	0.5974	0
15245	chr14	90729657	96703449	691	0.6305	0
15245	chr14	96707347	103371992	469	0.7261	0
15245	chr14	103410485	105407705	181	0.715	0
15245	chr14	105407773	105419789	110	3.2235	0
15873	chr14	24652804	27064640	270	0.1927	0.00490002
15873	chr14	105407754	105419800	137	1.9614	0
15919	chr14	21569528	31816964	1339	-0.2595	0.0349578
15919	chr14	50750609	51411023	129	-1.2678	0
15919	chr14	51446111	64153241	916	-0.2849	0.0189771
15919	chr14	64408384	105995598	4143	-0.3164	0.00821993
15807	chr14	20019705	34266693	1908	-0.5332	6.27714e-08
15807	chr14	34269275	39871604	372	-0.295	0.0146594
15807	chr14	42355799	105415951	5455	-0.3165	0.00819687
15807	chr14	105420018	105995618	128	-0.4676	1.77845e-05
15927	chr14	105407729	105419831	135	1.5758	0
15931	chr14	38723793	44973837	119	0.1797	0.014271
15931	chr14	44974638	60950466	1155	0.1889	0.00694338
15931	chr14	96707302	105407987	626	0.2213	1.93466e-05
15937	chr14	105407967	105418730	77	2.0445	0
5363	chr14	105407703	105419812	83	1.9789	0
15968	chr14	105413115	105418847	53	1.5237	0
15972	chr14	19377566	23344306	727	-0.2559	0.03796
15972	chr14	23354017	23503962	66	-0.2735	0.025128
15972	chr14	105407783	105419592	138	1.5892	0
2089	chr15	22743179	34657784	745	-0.4434	6.3667e-05
2089	chr15	35044702	40094392	191	-0.5629	0
2089	chr15	40231732	45405531	1154	-0.4509	3.88716e-05
2089	chr15	45411361	57730958	1154	-0.5629	0
2089	chr15	57734590	59497591	167	-0.5796	0
2089	chr15	59500886	65472472	531	-0.5958	0
2089	chr15	65489523	74335400	735	-0.4796	3.7311e-06
2089	chr15	74486176	77771521	323	-0.4489	4.45049e-05
2089	chr15	78290536	78909402	115	-0.5196	8.16294e-09
2089	chr15	78922156	84908996	422	-0.5269	8.91471e-10
2089	chr15	84911254	89398378	228	-0.4881	1.51973e-06
2089	chr15	89400645	102359212	706	-0.4483	4.63234e-05
3213	chr15	22836078	75557699	5478	-0.3283	0.00823768
3213	chr15	75631369	89398613	1212	-0.3518	0.00395097
3213	chr15	89400564	102359217	895	-0.3617	0.00282012
5804	chr15	20739685	28952866	443	-0.3092	0.0141246
5804	chr15	29346067	75552753	5641	-0.3624	0.00275177
5804	chr15	75631308	102462384	2413	-0.369	0.00217304
7525	chr15	34823681	84257441	6028	-0.3083	0.0144717
7525	chr15	84286814	92705994	987	0.7635	1.38778e-14
15861	chr15	20739665	90195944	7323	-0.5	3.33773e-07
9587	chr15	20739652	30927702	579	0.3872	0.00017382
9587	chr15	31251041	55647080	3181	0.3521	0.000552063
9587	chr15	55651905	60297523	429	0.441	2.50822e-05
9587	chr15	60641250	71256145	1127	0.3719	0.000290403
9587	chr15	71341779	102463112	3099	0.7681	7.54952e-15
11027	chr15	20739593	23889588	128	-0.3029	0.016707
15960	chr15	20743716	77771513	5214	-0.2841	0.0268586
15245	chr15	84911253	85370770	62	0.209	0.0311391
15919	chr15	20743545	40763734	1392	-0.5234	2.83589e-09
15919	chr15	40764334	41861085	329	-0.5509	0
15919	chr15	41961061	75552751	4352	-0.5595	0
15919	chr15	75581973	84908032	1044	-0.5526	0
15919	chr15	85147209	102462418	1375	-0.5493	0
15807	chr15	20743513	43873450	2542	-0.5503	0
15807	chr15	43891388	83486747	4441	-0.5518	0
15807	chr15	83491816	102359223	1495	-0.5779	0
15927	chr15	84910939	85370683	66	0.2019	0.0371005
5363	chr15	20739660	28457642	232	-0.5856	0
5363	chr15	29390691	32738660	145	-0.7869	0
5363	chr15	32890231	43817537	1279	-0.7458	0
5363	chr15	43818537	59499181	1480	-0.8205	0
5363	chr15	59500881	72874459	1073	-0.8372	0
5363	chr15	73004581	75341478	160	-0.7675	0
5363	chr15	75646068	77771574	181	-0.721	0
5363	chr15	78290536	78921373	107	-0.7053	0
5363	chr15	79172853	89398367	581	-0.7203	0
5363	chr15	89400869	102359242	631	-0.7548	0
15972	chr15	75111042	75980932	166	0.1942	0.0447426
2089	chr16	97424	5132524	475	0.3511	0.0237707
5804	chr16	97445	14818175	2339	0.321	0.03321
5804	chr16	14938514	22376200	1043	0.4298	0.0103146
5804	chr16	22546348	90141771	6406	0.36	0.0215675
9029	chr16	97443	2012526	132	0.3521	0.0235114
9587	chr16	97441	1292129	420	-1.1123	0.000345616
11843	chr16	30020309	30583434	100	0.3838	0.016688
11843	chr16	67860388	68288837	185	0.4072	0.013034
11843	chr16	88643573	89999865	170	0.3861	0.0162839
11027	chr16	733144	2012598	77	0.3406	0.0266863
11027	chr16	87380756	89999917	199	0.2916	0.0464085
11604	chr16	97440	30199345	4476	0.3036	0.0404457
11604	chr16	30364328	31448089	658	0.3276	0.0308399
11604	chr16	31473493	90142256	4749	0.3076	0.0386445
11677	chr16	97427	3860622	431	0.5115	0.00459149
11677	chr16	4629982	4926979	59	0.4167	0.0118065
11677	chr16	23712242	24583609	79	0.3017	0.0413325
11677	chr16	24800554	30537206	481	0.4121	0.0123845
11677	chr16	30665564	49660089	473	0.4154	0.0119668
11677	chr16	49670830	51174969	128	0.3061	0.0393097
11677	chr16	52473507	57054772	359	0.2908	0.0468381
11677	chr16	57063657	67190449	430	0.4245	0.0108921
11677	chr16	67328484	67912930	129	0.7781	0.000458581
11677	chr16	67986139	69333558	247	0.5747	0.00254622
11677	chr16	69356470	74339510	719	0.571	0.00263348
11677	chr16	74485955	83945905	451	0.5462	0.00330937
11677	chr16	84050711	90141798	326	0.7477	0.000583178
11893	chr16	97405	2012520	154	0.5268	0.00396966
11893	chr16	2017300	2817089	119	0.4066	0.0131161
11893	chr16	28549356	30531203	296	0.3146	0.0356957
11893	chr16	84497210	88017777	124	0.3047	0.0399415
11893	chr16	88643589	89999907	166	0.4138	0.0121674
13260	chr16	88643497	89999915	155	0.2939	0.0451968
15960	chr16	97428	5134792	514	0.8412	0.000282854
15960	chr16	7383011	28373999	1665	0.4754	0.00652059
15960	chr16	28549328	69334763	1948	0.6103	0.00185031
15960	chr16	69353337	72821223	634	0.4642	0.00728607
15960	chr16	72827262	74339493	65	0.659	0.00121238
15960	chr16	74447488	83941807	418	0.3709	0.0191646
15960	chr16	83992914	89348068	202	0.6292	0.0015674
15960	chr16	89348748	90142237	104	0.9316	0.000146453
15245	chr16	97409	2817103	246	0.423	0.0110618
15245	chr16	88643573	90141783	171	0.3217	0.0329496
15873	chr16	97397	10783794	850	0.3427	0.0260737
15873	chr16	67697175	67973821	97	0.4986	0.00519832
15873	chr16	84270976	89999894	308	0.3663	0.0201415
9339	chr16	97491	4057481	347	0.2917	0.0463551
15919	chr16	97430	1748894	603	0.3522	0.0234857
15919	chr16	1779106	21288780	2660	0.41	0.0126585
15919	chr16	21623960	22376235	117	0.3337	0.0288104
15927	chr16	97433	2012466	166	0.4354	0.00974039
15927	chr16	2017342	2510880	56	0.3553	0.0227022
15937	chr16	97419	2012587	113	0.6185	0.00172127
15937	chr16	2017339	5135599	524	0.3727	0.0187964
15937	chr16	28549336	29001227	77	0.4452	0.00881709
15937	chr16	29675076	30006019	89	-0.4294	0.0471898
15937	chr16	30006419	30529914	86	0.3253	0.0316446
15937	chr16	30665536	31340537	190	0.5425	0.00342545
15937	chr16	31371023	49660048	316	0.3033	0.0405843
15937	chr16	57935257	69333595	824	0.2921	0.0461422
5363	chr16	46615606	48204765	134	0.3947	0.0148642
5363	chr16	48218344	68597048	1095	0.5521	0.00313302
5363	chr16	68712066	71482000	424	0.3942	0.014943
5363	chr16	71483465	75203414	365	0.5921	0.00217593
5363	chr16	75204156	90142217	550	0.5496	0.00320646
15972	chr16	97490	2817065	288	0.4935	0.0054618
15972	chr16	4015755	4796924	108	0.3856	0.0163709
15972	chr16	28763813	48204015	788	0.4383	0.0094567
15972	chr16	49670698	50744591	71	0.3375	0.027619
15972	chr16	57060776	67692877	666	0.3346	0.0285233
15972	chr16	67719248	68266240	197	0.5338	0.00371622
15972	chr16	72133602	74445594	143	0.3486	0.0244323
15972	chr16	84270962	88017797	164	0.3498	0.0241123
15972	chr16	88643592	89999857	164	0.5377	0.00358269
2089	chr17	11850	3324009	372	-0.3861	0.0483007
2089	chr17	3336185	5013038	334	-0.406	0.0383186
2089	chr17	5087291	7359906	316	-0.4254	0.0304305
2089	chr17	7386219	14063174	983	-0.4241	0.0309087
2089	chr17	18151876	20363683	242	-0.3843	0.0493106
2089	chr17	21438563	30325887	757	-0.4432	0.0245287
2089	chr17	30510228	33513440	187	-0.5211	0.00911371
2089	chr17	33585740	35872595	373	-0.4298	0.0288617
2089	chr17	35879085	36485462	93	-0.5374	0.00733625
2089	chr17	36489781	39140453	503	-0.4632	0.0191616
2089	chr17	41004507	43215078	374	-0.4278	0.0295654
2089	chr17	44770277	59560682	1175	-0.5238	0.00879412
2089	chr17	59760694	61910991	342	-0.5045	0.0113269
2089	chr17	61911491	62041919	51	0.5429	0.000317742
2089	chr17	62043483	62589545	109	-0.4714	0.0172917
2089	chr17	63010392	73724479	746	-0.5169	0.00963229
2089	chr17	74289078	78921020	332	-0.4249	0.0306136
5804	chr17	6011	1959947	374	-0.4124	0.0355314
5804	chr17	39432254	40557261	484	-0.392	0.0451203
5804	chr17	71282182	81052232	2133	-0.4444	0.0241713
15861	chr17	5976	18181513	3701	-0.5456	0.00656901
8685a	chr17	6014	33520344	5631	-0.43	0.0287922
8705a	chr17	6044	4692842	1043	-0.4555	0.0210851
9029	chr17	35295481	36485752	195	0.2711	0.0354196
9029	chr17	36489217	37791892	202	0.2907	0.0255558
9029	chr17	37840860	38252221	108	0.4163	0.00298316
9029	chr17	38253365	39140474	264	0.3169	0.0164469
9029	chr17	39182924	39432390	97	2.6014	0
9029	chr17	39502382	40993530	517	0.5969	0.000119692
9029	chr17	41004270	46655581	907	0.5435	0.000314335
9029	chr17	80121132	81006520	96	0.3991	0.00402223
9041	chr17	44249347	44632615	57	0.6618	3.63979e-05
9347	chr17	39183244	39432383	83	2.3145	0
9587	chr17	6070	3724560	804	-0.5026	0.0116097
9587	chr17	38813696	81052217	7355	0.3313	0.0128847
11843	chr17	39182961	39432411	102	2.2222	0
11027	chr17	39182963	39432388	100	1.8528	2.22045e-16
11027	chr17	79502137	81006526	124	0.3053	0.0200022
11677	chr17	39182922	39432363	79	2.0801	0
11893	chr17	1650607	1936792	50	-0.4223	0.0315821
11893	chr17	10542165	12919079	237	-0.5162	0.00972133
11893	chr17	15134287	17480217	301	-0.3876	0.0474735
11893	chr17	21319339	26105925	51	0.4228	0.00266365
11893	chr17	26109011	27902283	468	0.3201	0.0155803
11893	chr17	27943738	29848241	361	0.3245	0.0144611
11893	chr17	30179186	33521173	298	0.2812	0.0299478
11893	chr17	33585678	34499643	251	0.2823	0.029404
11893	chr17	34803352	38240919	593	0.3089	0.0188253
11893	chr17	38253351	38933860	176	0.2932	0.0245084
11893	chr17	38936603	39182941	94	0.2866	0.0273686
11893	chr17	39182966	39432314	109	2.3296	0
11893	chr17	39502373	39767342	158	0.551	0.000274678
11893	chr17	39777209	42552186	766	0.3831	0.00530484
11893	chr17	42739693	46627788	546	0.4069	0.00351302
11893	chr17	46685215	48750917	333	0.3617	0.00766684
11893	chr17	48940628	74004000	2409	0.3378	0.0115359
11893	chr17	74397060	76099496	111	0.2945	0.0239804
11893	chr17	76157072	78704413	323	0.4468	0.00175031
11893	chr17	78865551	81006507	168	0.7064	1.58855e-05
13260	chr17	11842	1340300	101	-0.4268	0.0299231
13260	chr17	1385772	1586902	81	-0.5021	0.0116852
13260	chr17	1674363	4923800	641	-0.445	0.0239945
13260	chr17	5044724	8197934	916	-0.4479	0.0231561
13260	chr17	8222626	12919086	692	-0.5191	0.00935734
13260	chr17	15134210	18136056	378	-0.4943	0.0129231
13260	chr17	18150213	21101720	323	-0.441	0.0251965
13260	chr17	39182966	39432357	96	2.1075	0
13260	chr17	79502072	80992915	140	0.4565	0.00147605
15960	chr17	21319842	27898993	404	0.2582	0.0438284
15960	chr17	39182886	39421717	62	1.5315	5.11258e-13
15960	chr17	79532535	81006546	89	0.452	0.00159757
15245	chr17	39182961	39432375	87	2.4053	0
15245	chr17	39502373	40453343	318	0.3176	0.0162534
15245	chr17	79502059	81006508	134	0.399	0.00402921
15873	chr17	1655988	4923887	683	-0.3945	0.0438308
15873	chr17	5045356	12920184	1621	-0.4327	0.0278686
15873	chr17	14248806	17480218	310	-0.4028	0.0397855
15873	chr17	39182920	39432367	94	2.2347	0
15873	chr17	39502363	40993530	525	0.3054	0.0199686
15873	chr17	42739660	46627710	526	0.2601	0.0424788
15873	chr17	72957999	74001355	186	0.3413	0.010868
15873	chr17	74562186	79477975	440	0.2834	0.0288697
15873	chr17	80352251	81006512	72	0.3151	0.016955
9339	chr17	79502061	81006535	77	0.4447	0.001816
15919	chr17	5993	18544589	3975	-0.5794	0.00412652
15919	chr17	18565853	21117381	303	-0.5921	0.00345094
15927	chr17	10584478	12642502	169	-0.4841	0.0147249
15927	chr17	15134268	15554422	61	-0.5129	0.0101514
15927	chr17	15604471	16332229	119	-0.4594	0.0200897
15927	chr17	19289606	20361635	110	-0.3903	0.0460167
15927	chr17	21319318	26101352	52	0.4131	0.00315404
15927	chr17	26109006	27076470	291	0.35	0.00936788
15927	chr17	27086649	34072034	1034	0.3965	0.00420761
15927	chr17	34072981	36495318	355	0.3399	0.0111305
15927	chr17	36517581	39182952	636	0.3303	0.0131055
15927	chr17	39182967	39432363	114	2.0844	0
15927	chr17	39502372	40993527	548	0.4143	0.00308886
15927	chr17	41004384	42552194	381	0.3034	0.020652
15927	chr17	42739739	46474073	564	0.3333	0.012454
15927	chr17	47677743	48608713	157	0.2871	0.027141
15927	chr17	60788597	62018738	253	0.2579	0.0440452
15927	chr17	72469740	74001402	288	0.4174	0.00292655
15927	chr17	74007652	79477966	604	0.3915	0.00458806
15927	chr17	80121114	81006533	97	0.4807	0.000963115
15931	chr17	39182945	39432401	81	1.9336	0
15937	chr17	21319832	31439010	957	0.2686	0.0369168
15937	chr17	37842136	39140377	367	0.2837	0.0287256
15937	chr17	39550251	39681115	77	0.8359	1.35677e-06
15937	chr17	41004271	47394978	896	0.2902	0.0257705
15937	chr17	48069085	61571766	1209	0.2826	0.0292573
15937	chr17	61623009	62018812	155	0.3161	0.0166709
15937	chr17	62020159	73774700	985	0.277	0.0321156
15937	chr17	74394355	76993413	240	0.3144	0.0171567
15937	chr17	77769834	79477759	171	0.3199	0.0156331
15937	chr17	79502057	81006524	130	0.4545	0.00152889
15968	chr17	39182961	39432286	80	1.8314	3.33067e-16
15968	chr17	39432357	39767167	128	0.3388	0.0113411
15968	chr17	48632874	48917008	64	0.3363	0.0118343
15968	chr17	79502052	81006542	107	0.2715	0.0351856
15972	chr17	21319336	26731727	112	0.5307	0.000395464
15972	chr17	39182962	39432382	113	2.0443	0
15972	chr17	39550302	39767118	128	0.3527	0.00894512
15972	chr17	61621369	74001398	1315	0.2526	0.0480505
15972	chr17	74397129	79477978	482	0.4473	0.00173502
15972	chr17	79502050	81006527	157	0.6381	5.63401e-05
2089	chr18	163357	9886172	552	-0.5455	2.2948e-08
2089	chr18	9887800	12277179	129	-0.523	2.86452e-07
2089	chr18	12329590	13885446	177	-0.5314	1.21788e-07
2089	chr18	14752618	19761414	161	-0.4886	4.70721e-06
2089	chr18	20516802	44470866	1212	-0.5519	9.47615e-09
2089	chr18	44579327	77960681	1225	-0.5517	9.75608e-09
3213	chr18	163324	19995585	1158	-0.3713	0.00134613
3213	chr18	20516814	44470873	1253	-0.4528	4.10262e-05
3213	chr18	44554553	77960729	1469	-0.2734	0.023422
5804	chr18	163314	13885388	1026	-0.3383	0.00396223
5804	chr18	14105785	19780665	203	-0.2623	0.0305856
5804	chr18	20529564	44549130	1345	-0.3628	0.00180243
5804	chr18	44559359	77960754	1553	-0.3204	0.006738
7525	chr18	163295	19997620	1233	0.4381	0
7525	chr18	20516843	77513713	2769	-0.6192	0
7525	chr18	77679321	77960703	50	-0.6381	0
15861	chr18	163323	19780715	1162	-0.6037	0
15861	chr18	20516822	33573124	836	-0.6146	0
15861	chr18	33647194	44470876	396	-0.6731	0
15861	chr18	44559347	47917534	218	-0.6155	0
15861	chr18	51686190	71807428	848	-0.6016	3.33067e-16
15861	chr18	71822526	77960728	328	-0.5722	2.43983e-10
8685a	chr18	163340	11066156	747	-0.512	7.7981e-07
8685a	chr18	11752455	14538109	267	-0.4359	9.64019e-05
8685a	chr18	14752944	19762868	161	-0.4887	4.67479e-06
8685a	chr18	20529562	44470950	1327	-0.5046	1.43755e-06
8685a	chr18	44559415	77960776	1546	-0.5033	1.59343e-06
8705a	chr18	163303	13885392	992	-0.4425	6.97739e-05
8705a	chr18	14105754	19780699	194	-0.3949	0.000564499
8705a	chr18	20516790	32825270	774	-0.439	8.29514e-05
8705a	chr18	32834207	77960674	2004	-0.4341	0.000105062
9587	chr18	178971	44470870	2429	-0.3657	0.00163346
9587	chr18	44559410	48256112	243	-0.4199	0.000201067
9587	chr18	49867147	77960704	1208	-0.4185	0.000213785
11843	chr18	44063525	44549010	72	-0.3292	0.00521258
11843	chr18	48190623	59217347	488	-0.3249	0.00591517
11843	chr18	59713143	60642795	94	-0.3087	0.00936368
11843	chr18	60795847	72997716	432	-0.3168	0.00746678
11027	chr18	163309	8720363	466	-0.3379	0.00401107
11027	chr18	8792960	10468580	139	-0.3166	0.00750921
11027	chr18	10540315	12274223	124	-0.3989	0.000482587
11027	chr18	12325952	13826195	168	-0.3174	0.00734073
11027	chr18	13884622	44035939	1398	-0.3211	0.00660377
11027	chr18	44063534	44549060	67	-0.4878	4.97379e-06
11027	chr18	44554737	72998385	1199	-0.3473	0.00299268
11027	chr18	72999195	77470329	83	-0.2676	0.0269591
11677	chr18	163288	8720348	461	-0.5868	3.60079e-12
11677	chr18	8792970	11066145	210	-0.5401	4.52683e-08
11677	chr18	12329579	13826161	172	-0.591	6.24389e-13
11677	chr18	13884617	44470905	1479	-0.6036	0
11677	chr18	46448136	47809600	103	-0.6154	0
11677	chr18	47906481	72914245	1015	-0.5895	1.21891e-12
11677	chr18	73000336	77894754	88	-0.5038	1.5318e-06
11893	chr18	163300	10468533	601	-0.3917	0.000638587
11893	chr18	10530772	12310989	123	-0.3227	0.00630572
11893	chr18	13884618	34850782	1219	-0.3421	0.00352362
11893	chr18	39537561	44470909	290	-0.5614	2.08213e-09
11893	chr18	45567403	47799169	116	0.2842	9.09539e-09
11893	chr18	47902198	77960679	1177	-0.5417	3.7227e-08
13260	chr18	163352	12310908	734	0.3835	0
13260	chr18	13884658	44554950	1486	-0.2472	0.0433098
13260	chr18	44584596	47811076	166	-0.4991	2.2035e-06
13260	chr18	47906483	72997721	1021	-0.4942	3.1674e-06
13260	chr18	72999582	77102232	76	-0.4428	6.87353e-05
15960	chr18	163313	8720399	448	-0.6827	0
15960	chr18	8792960	12264339	254	-0.508	1.09143e-06
15960	chr18	12329537	13826148	177	-0.6461	0
15960	chr18	13884640	44470903	1465	-0.6754	0
15960	chr18	44579314	47803498	146	-0.5875	2.75557e-12
15960	chr18	47902174	72998048	989	-0.7102	0
15960	chr18	73000396	77894893	86	-0.5994	3.21965e-15
15245	chr18	44063526	44554762	78	-0.2664	0.0277459
15873	chr18	163360	12030375	714	-0.4372	9.05443e-05
15873	chr18	12325925	13826179	181	-0.4182	0.0002166
15873	chr18	13884613	44555125	1494	-0.455	3.64611e-05
15873	chr18	44579331	72998039	1189	-0.4492	4.95857e-05
15873	chr18	73000003	77457882	77	-0.4344	0.000103573
9339	chr18	14752573	44554588	1346	-0.273	0.0236523
9339	chr18	44579360	72914185	1055	-0.2887	0.0159514
15919	chr18	163282	694246	77	-0.5058	1.30573e-06
15919	chr18	724460	13885364	902	-0.5909	6.54032e-13
15919	chr18	14748395	19780642	173	-0.5799	3.44592e-11
15919	chr18	19997549	24081059	306	-0.608	0
15919	chr18	24436214	77960756	2546	-0.5743	1.49505e-10
11835	chr18	163347	19780652	1215	-0.4203	0.000197558
11835	chr18	20516841	77960709	2847	-0.4376	8.88062e-05
15807	chr18	163317	645036	59	-0.484	6.42998e-06
15927	chr18	163312	10468579	619	-0.4149	0.000249792
15927	chr18	10532692	11066093	72	-0.4422	7.08263e-05
15927	chr18	11609736	12310969	60	-0.3097	0.00910875
15927	chr18	12325876	13826242	181	-0.4109	0.00029596
15927	chr18	13884682	21419757	360	-0.262	0.0308029
15927	chr18	21424988	34844642	879	-0.4421	7.11802e-05
15927	chr18	39537557	44035935	224	-0.5058	1.30573e-06
15927	chr18	44063572	44555147	85	-0.3446	0.00325886
15927	chr18	44579352	47811070	166	-0.3579	0.002123
15927	chr18	47902178	59212283	504	-0.4276	0.000142305
15927	chr18	59713053	72997657	534	-0.3994	0.000473122
15927	chr18	72999393	77960703	148	-0.2525	0.0384068
15931	chr18	11609824	12277200	53	0.8673	0
15931	chr18	12325950	13826181	171	0.7739	0
15931	chr18	13884655	21419765	353	0.6832	0
15931	chr18	21425003	23759005	177	0.755	0
15937	chr18	163293	12310948	736	-0.394	0.00058453
5363	chr18	163363	12126294	655	-0.7989	0
5363	chr18	12329607	13885418	163	-0.7585	0
5363	chr18	14752532	19444552	161	-0.8068	0
5363	chr18	20548764	44549007	1124	-0.8477	0
5363	chr18	44589619	72914167	1022	-0.7996	0
5363	chr18	73000323	77960652	85	-0.8322	0
15972	chr18	39537511	44035957	229	-0.2638	0.0295189
2089	chr19	4793786	6467986	91	0.8961	0
2089	chr19	6677916	6928188	57	0.9838	0
2089	chr19	7056630	9873965	840	0.559	0.0138869
2089	chr19	11727812	12692430	361	0.6605	1.9338e-06
2089	chr19	19790890	20308838	118	1.8414	0
2089	chr19	20727396	22364231	271	0.8386	0
2089	chr19	22846606	23159429	54	1.1731	0
2089	chr19	36018917	40578815	961	0.7036	0
2089	chr19	42794035	46352022	661	0.5891	0.00529664
2089	chr19	52375780	53741183	594	1.1711	0
2089	chr19	53792932	54080753	102	1.5301	0
2089	chr19	56174948	58849900	1071	0.6481	7.15334e-05
3213	chr19	11725343	12739915	385	1.1816	0
3213	chr19	19791019	24310713	618	0.9666	0
3213	chr19	35175125	35449719	70	0.6692	0
3213	chr19	52376142	52660515	188	0.6106	0.0020253
3213	chr19	52793337	53572774	298	0.9395	0
3213	chr19	53643642	53741119	53	0.8978	0
3213	chr19	53793076	53995199	91	1.1203	0
5804	chr19	40519656	40581998	66	1.1138	0
8685a	chr19	11727567	12739922	376	0.8119	0
8685a	chr19	19791015	24310624	599	0.879	0
8685a	chr19	40519718	40581898	61	0.6448	0.000118508
8705a	chr19	11727626	12739937	378	1.0093	0
8705a	chr19	19822192	20117793	74	1.1369	0
8705a	chr19	20228599	24310667	529	1.1601	0
9041	chr19	11727491	12692468	367	0.6338	0.000409452
9041	chr19	19790256	37441846	1838	0.6697	0
9041	chr19	37487403	40514345	1047	0.6835	0
9041	chr19	40519621	40582027	62	1.4605	0
9041	chr19	40587716	59082617	6407	0.709	0
11843	chr19	110661	1805347	76	0.5254	0.0306262
11677	chr19	54647399	55815401	306	0.5905	0.0050194
15960	chr19	110718	7963574	454	0.6463	9.52285e-05
15919	chr19	21365458	22157406	143	1.111	0
15919	chr19	22270821	23329241	161	1.0603	0
15919	chr19	40519669	40581944	60	0.7537	0
11835	chr19	4859824	5616294	106	0.8448	0
11835	chr19	11347507	12384747	391	0.6662	0
15937	chr19	19770378	31768016	682	0.5199	0.0342022
5363	chr19	12429427	12692475	118	1.1493	0
5363	chr19	20228631	20808297	55	1.2461	0
5363	chr19	21605681	24310689	384	1.1424	0
5363	chr19	35175193	35449955	71	0.8705	0
5363	chr19	52376103	52660613	192	0.8455	0
5363	chr19	52793373	53572796	299	1.129	0
5363	chr19	53854096	53995220	83	1.4133	0
5363	chr19	58578065	58849900	89	0.5146	0.0378882
2089	chr2	31560484	33783849	295	-0.316	0.02657
7525	chr2	218868	107039563	7340	0.3144	0.000931178
7525	chr2	107039985	242815140	10995	0.2652	0.00692544
8685a	chr2	97490799	109383306	1018	0.2251	0.0256463
11604	chr2	45462	113089940	7809	0.3375	0.000290792
11604	chr2	113146462	114219994	183	0.2581	0.00889017
11604	chr2	114386196	131266690	717	0.3079	0.0012541
11604	chr2	131486755	166606328	1858	0.3174	0.000808353
11604	chr2	166756311	171853137	696	0.3247	0.000566444
11604	chr2	171867903	190541708	2018	0.3477	0.000163367
11604	chr2	190560907	242815161	4856	0.3221	0.000644164
11677	chr2	218834	26179225	1130	0.2532	0.0105116
11677	chr2	26332668	27599507	300	0.3179	0.000789315
11677	chr2	27600858	31484489	428	0.2374	0.0175969
11677	chr2	31560522	33783897	283	0.223	0.0272951
11677	chr2	33810307	54855264	1081	0.2059	0.0444122
11677	chr2	54859710	58449098	254	0.2735	0.00511482
11677	chr2	60695844	65248048	380	0.2386	0.0169432
11677	chr2	65301392	68873386	101	0.26	0.0083223
11677	chr2	73435588	74185253	223	0.2206	0.0292893
11677	chr2	74362634	113888641	2266	0.2288	0.0229478
11677	chr2	113940967	132019287	594	0.3585	8.42494e-05
11677	chr2	132022138	162272928	1507	0.2035	0.0474181
11677	chr2	162274235	178936656	1512	0.2089	0.0408821
11677	chr2	191535022	201334635	526	0.212	0.0374862
11677	chr2	219296547	219503044	61	0.232	0.0208136
11677	chr2	219510871	220087500	192	0.2603	0.00823557
11677	chr2	233421171	234356762	99	0.2781	0.00430042
11677	chr2	234360571	234638511	105	-0.6339	0
11677	chr2	234652106	235950149	66	0.2274	0.0239388
11677	chr2	235951309	242065697	298	0.3493	0.000148629
11677	chr2	242066672	242662594	82	0.406	1.7326e-06
11893	chr2	26204271	27356529	205	0.2619	0.00778605
11893	chr2	54858541	60679710	259	0.2276	0.023795
11893	chr2	240984541	242065692	61	0.2213	0.0286953
11893	chr2	242072330	242690716	101	0.2473	0.0127971
13260	chr2	175446006	178936639	176	0.2515	0.0111308
15960	chr2	74362673	74718707	102	0.2158	0.0336521
15960	chr2	240984495	242662612	114	0.3746	2.78147e-05
15873	chr2	26539176	27465185	221	0.2254	0.0254179
15931	chr2	10192507	26179214	868	0.2095	0.0402052
15931	chr2	130834638	131412489	64	0.3238	0.00059237
15931	chr2	240982052	242662415	150	0.334	0.000351008
15937	chr2	218857	26179179	1189	0.2712	0.00556985
15937	chr2	26204144	31484485	761	0.209	0.0407686
15937	chr2	130833098	132020914	123	0.4431	6.52629e-09
5363	chr2	218788	10186428	245	-0.2932	0.0453446
5363	chr2	27822447	33783822	507	-0.3116	0.0296134
5363	chr2	109388148	113089947	212	-0.311	0.0300484
5363	chr2	130834683	131415367	66	0.602	0
5363	chr2	133174602	160085319	1143	-0.3134	0.0283376
5363	chr2	160086806	165946774	390	-0.3196	0.0242645
5363	chr2	165948742	166243389	76	-0.3436	0.0125741
5363	chr2	166246134	166847870	64	-0.2937	0.0448473
5363	chr2	220115804	228881797	356	-0.338	0.0147879
15972	chr2	54858537	56149504	236	0.2133	0.0361349
15972	chr2	131116941	132020911	87	0.2356	0.018618
2089	chr20	39795289	43850918	310	0.2029	0.0340962
2089	chr20	43881630	50407749	601	0.2197	0.0240788
2089	chr20	50776706	57598854	267	0.2684	0.0088337
2089	chr20	57605396	61576127	150	0.3138	0.00351077
3213	chr20	76622	2448300	221	0.6625	4.65545e-06
3213	chr20	2464822	25596953	1360	0.6752	3.71083e-06
3213	chr20	25657308	43850921	1584	0.6833	3.21268e-06
3213	chr20	43881701	45022175	258	0.6098	1.20532e-05
3213	chr20	45133300	61511150	1194	0.6512	5.70087e-06
3213	chr20	61511988	62904894	320	0.6061	1.28938e-05
5804	chr20	76668	25205834	1767	0.3242	0.00284731
5804	chr20	25239875	43850840	1910	0.3046	0.00422803
5804	chr20	43881632	62904833	2099	0.2901	0.0056739
7525	chr20	25239887	62904794	4097	0.2501	0.0128592
15861	chr20	76675	1559255	177	-0.6515	0
15861	chr20	1610848	3528044	288	-0.5576	1.3543e-06
15861	chr20	3542907	20661355	947	-0.6264	3.35509e-13
15861	chr20	21117071	62904852	3969	1.109	2.69312e-09
8685a	chr20	76619	19941356	1391	0.6259	8.99742e-06
8685a	chr20	19970656	43850854	2217	0.6236	9.3803e-06
8685a	chr20	43881638	62904825	2158	0.6201	9.99505e-06
9029	chr20	39795282	39981446	50	0.2761	0.00754704
9029	chr20	55033733	62904863	459	0.3467	0.00181442
9041	chr20	307177	19951473	1368	0.214	0.0270937
9041	chr20	19956125	43850830	2237	0.212	0.0282391
9041	chr20	43882267	45023034	308	0.2566	0.0112513
9041	chr20	45131500	62904857	1853	0.251	0.0126234
9347	chr20	57770937	62904862	251	0.2211	0.0233915
9587	chr20	76694	1210548	132	0.5554	3.27549e-05
9587	chr20	1223257	58416501	4900	0.6398	6.99895e-06
9587	chr20	58514153	62904872	787	0.604	1.33972e-05
11843	chr20	30605601	33575026	416	0.1952	0.0399927
11843	chr20	37570575	39981412	103	0.3073	0.00400331
11843	chr20	39986874	49576637	1019	0.1945	0.0405768
11843	chr20	50782431	57246281	271	0.2226	0.0226769
11843	chr20	57599679	61167778	160	0.2704	0.0084795
11843	chr20	61438890	62904868	157	0.6175	1.04782e-05
11027	chr20	23349408	30584424	202	0.3331	0.00238146
11027	chr20	30585149	33567205	404	0.5996	1.45179e-05
11027	chr20	33592294	37535597	544	0.6466	6.19228e-06
11027	chr20	37570616	39794252	51	0.7186	1.72171e-06
11027	chr20	39795338	50407781	1060	0.6054	1.30594e-05
11027	chr20	50704961	57598874	312	0.6267	8.86801e-06
11027	chr20	57599404	62904801	282	0.8603	1.50903e-07
11604	chr20	23064897	35441155	1245	1.1878	7.98363e-10
11604	chr20	35444038	62904792	3026	1.2847	1.85618e-10
11677	chr20	1298997	33868533	1755	1.0073	1.34798e-08
11677	chr20	33891704	37275649	461	1.0036	1.43062e-08
11677	chr20	37378638	47991439	918	1.0186	1.12445e-08
11677	chr20	48127623	50407738	142	1.0315	9.14884e-09
11677	chr20	51872151	57598914	254	0.9965	1.60395e-08
11677	chr20	57770939	61576140	154	1.1368	1.74829e-09
11677	chr20	62234360	62904885	54	1.3434	7.81464e-11
11893	chr20	29847308	30414628	60	0.8018	4.06881e-07
11893	chr20	30610447	31656699	163	0.8425	2.03677e-07
11893	chr20	32000495	33567183	198	0.8039	3.92524e-07
11893	chr20	33593460	37535604	579	0.8348	2.32009e-07
11893	chr20	37570569	45315718	690	0.8318	2.44107e-07
11893	chr20	45354253	49576653	411	0.8123	3.40071e-07
11893	chr20	50769617	55028122	158	0.7917	4.83771e-07
11893	chr20	55033719	62904849	461	1.0545	6.34596e-09
13260	chr20	76647	1234979	92	-0.4552	0.00046705
13260	chr20	1298973	3018699	215	-0.5379	6.52189e-06
13260	chr20	3028371	21695347	981	-0.4975	7.27435e-05
13260	chr20	23334657	25666608	164	-0.4198	0.00162297
13260	chr20	29847250	30419468	62	0.5534	3.39932e-05
13260	chr20	30585163	37534598	985	0.5705	2.47719e-05
13260	chr20	37570618	39980783	97	0.5497	3.64111e-05
13260	chr20	39986865	44004101	335	0.5012	9.03496e-05
13260	chr20	44037497	45315774	239	0.5428	4.13986e-05
13260	chr20	45355548	50407780	438	0.522	6.10731e-05
13260	chr20	50704976	57598835	308	0.5648	2.75221e-05
13260	chr20	57599602	62904854	289	0.7951	4.5636e-07
15960	chr20	76618	13756825	789	-0.3196	0.0227442
15960	chr20	29845433	33867835	447	1.3786	4.68211e-11
15960	chr20	33891736	37275622	402	1.2689	2.34842e-10
15960	chr20	37378679	44004107	413	1.2879	1.77004e-10
15960	chr20	44045203	61845212	1111	1.3394	8.28557e-11
15245	chr20	61470036	62904834	144	0.4103	0.00051741
15873	chr20	23334685	30584424	219	0.246	0.0139911
15873	chr20	57599741	62904851	286	0.3747	0.00104073
9339	chr20	57599752	61576162	145	0.1987	0.0371957
15919	chr20	741664	43850981	3578	0.2082	0.0305511
15919	chr20	43881690	55803382	1148	0.3075	0.00398715
15919	chr20	55904976	62904875	1014	0.2639	0.0096865
11835	chr20	25228952	34541651	964	0.4475	0.000251619
11835	chr20	34560611	62904841	3055	0.6514	5.68043e-06
15927	chr20	76649	1285529	101	-0.3587	0.00914701
15927	chr20	1298998	2686228	165	-0.4957	7.96076e-05
15927	chr20	2778597	4162523	212	-0.3401	0.014333
15927	chr20	4766895	9543520	235	-0.4118	0.0020899
15927	chr20	9546962	13756826	157	-0.4548	0.0004743
15927	chr20	13763668	19261608	254	-0.4038	0.00266713
15927	chr20	19560644	21369898	160	0.6574	5.10069e-06
15927	chr20	23017123	30584427	244	0.8398	2.13187e-07
15927	chr20	30789746	31657662	121	0.7187	1.71869e-06
15927	chr20	32000442	33567184	200	0.7592	8.47557e-07
15927	chr20	33592308	37535592	568	0.7632	7.90788e-07
15927	chr20	37570605	45315728	719	0.7292	1.4296e-06
15927	chr20	45355479	50407658	447	0.7594	8.44622e-07
15927	chr20	50704962	57599024	321	0.7674	7.35339e-07
15927	chr20	57599648	62904856	321	0.9802	2.08741e-08
15931	chr20	30789759	33567176	342	0.2832	0.00652946
15931	chr20	33891768	35434262	222	0.2654	0.00939333
15931	chr20	35515852	35944755	88	0.3016	0.00449282
15931	chr20	57770947	61167746	126	0.2325	0.0184815
15931	chr20	61470051	62904870	120	0.5178	6.60836e-05
15937	chr20	76667	1285515	87	0.2258	0.0212251
15937	chr20	9560819	33868503	1242	0.4943	0.000102948
15937	chr20	33891769	37278380	460	0.8131	3.35463e-07
15937	chr20	37570573	57598788	1389	0.7667	7.44298e-07
15937	chr20	57599624	62904879	266	1.0655	5.33202e-09
5363	chr20	21336747	25597094	84	0.8947	8.492e-08
5363	chr20	25657401	37275610	747	0.7367	1.25386e-06
5363	chr20	37378692	43851051	353	0.7993	4.2467e-07
5363	chr20	43882237	45022176	153	0.89	9.18268e-08
5363	chr20	45131654	57598803	647	0.8227	2.84883e-07
5363	chr20	57605408	61576177	141	0.8176	3.10704e-07
15972	chr20	76648	629360	52	0.4825	0.00012879
15972	chr20	745897	9543601	682	0.5362	4.68206e-05
15972	chr20	9560808	13756806	155	0.4811	0.000132266
15972	chr20	13763593	20177333	327	0.4612	0.000193405
15972	chr20	20208897	22562516	90	0.4644	0.000181909
15972	chr20	23017112	23860225	62	0.546	3.90044e-05
15972	chr20	24565535	30538092	179	0.6069	1.27071e-05
15972	chr20	30610453	33567234	431	0.5455	3.9369e-05
15972	chr20	33594287	37535594	595	0.5316	5.10226e-05
15972	chr20	37570593	45315749	689	0.537	4.61266e-05
15972	chr20	45355548	48497465	326	0.5003	9.18995e-05
15972	chr20	48699299	49576659	76	0.5123	7.32845e-05
15972	chr20	50051751	57599007	370	0.5755	2.25904e-05
15972	chr20	57599640	62904805	323	0.7557	9.00627e-07
3213	chr21	45959238	46067101	99	0.9724	1.61433e-10
5804	chr21	10906882	48083387	2475	-0.3574	0.0200136
7525	chr21	10906891	32595847	565	-0.5735	0.000553504
7525	chr21	32624055	48083371	1889	-0.3112	0.039927
8685a	chr21	10906897	48084215	2486	-0.3833	0.0134267
8705a	chr21	45949755	46117780	120	0.6517	7.52455e-06
9041	chr21	45959223	46117807	120	0.6617	5.76238e-06
11843	chr21	45959447	46117554	52	2.7911	0
11677	chr21	40549389	45987760	428	0.2857	0.0231189
11677	chr21	46191281	48080728	155	0.3836	0.0035625
13260	chr21	46191298	48084223	172	0.2587	0.0375147
15960	chr21	37788597	45987752	537	0.2995	0.0179535
15960	chr21	46086392	48080776	129	0.4987	0.000311775
15919	chr21	14982593	28214173	251	0.5085	0.000250071
15919	chr21	28217067	48084209	2199	0.4247	0.00153988
15927	chr21	45959444	46117584	50	2.3704	0
15931	chr21	46086397	48084182	165	0.3314	0.00987173
15937	chr21	10906936	41300960	1369	0.2445	0.0481048
15937	chr21	42598167	45947341	284	0.2963	0.0190438
15937	chr21	46086379	48084210	177	0.353	0.00651463
2089	chr22	31685273	38119541	427	-0.3546	0.049688
2089	chr22	41166836	41573692	79	-0.3843	0.034269
3213	chr22	16448848	19966489	347	-0.3962	0.0294238
3213	chr22	19969493	20759978	80	-0.4512	0.0141668
3213	chr22	20761078	31671219	1219	-0.37	0.0410474
3213	chr22	31674298	38119522	637	-0.3746	0.0387446
3213	chr22	38121442	51220581	1547	-0.4051	0.0262186
5804	chr22	16266966	42296377	3650	-0.3847	0.034095
5804	chr22	42301535	50658891	813	-0.4005	0.0278329
5804	chr22	50659917	51214163	262	-0.4608	0.0124144
15861	chr22	16266916	36737415	2398	-0.5785	0.00219283
15861	chr22	36872766	40030598	563	-0.5659	0.0026685
15861	chr22	40054949	51220578	1455	-0.5929	0.00174616
8685a	chr22	16448853	18310417	178	-0.4705	0.0108489
8685a	chr22	18347479	51220595	4631	-0.475	0.0101865
11843	chr22	19752448	20754985	72	0.2727	0.0374395
11843	chr22	50660905	51220580	66	0.2605	0.0454114
11677	chr22	16448876	19050728	174	-0.526	0.00488233
11677	chr22	20761129	21304033	80	-0.4259	0.0199355
11677	chr22	22842088	25334147	235	-0.4296	0.018975
11677	chr22	25435340	41077373	1303	-0.5044	0.00669912
11677	chr22	41166901	41572463	79	-0.6313	0.000933766
11677	chr22	42070984	50647030	511	-0.4396	0.0165878
11893	chr22	19752553	20755595	65	0.2686	0.0399554
13260	chr22	16448882	17585632	53	-0.4949	0.00768159
13260	chr22	17619474	18609741	120	-0.4438	0.0156703
15245	chr22	19124812	20755530	140	0.2767	0.0351324
15245	chr22	46930254	50647073	98	0.4089	0.00401734
15873	chr22	16258226	19707095	298	-0.3981	0.0287109
15873	chr22	23237601	31289087	798	-0.3859	0.0335778
15873	chr22	31322776	32297716	226	-0.45	0.0144012
15873	chr22	32330111	40800365	706	-0.3811	0.0356906
15873	chr22	41166863	41747578	128	-0.4412	0.0162326
15873	chr22	42070946	43568489	205	-0.4867	0.00863518
15873	chr22	43658768	46832098	266	-0.3869	0.0331522
15927	chr22	46930184	50647068	112	0.426	0.00301115
15927	chr22	50660916	51220647	65	0.3026	0.023194
15968	chr22	19766851	20754973	51	0.2864	0.0300926
15968	chr22	47087476	50647053	83	0.279	0.0338684
2089	chr3	39229306	51733505	1752	0.2778	0.000635844
2089	chr3	195505665	195515625	96	1.7365	0
3213	chr3	367676	31921254	1594	-0.366	0.00998623
3213	chr3	32169570	42956116	1141	-0.3317	0.0308856
3213	chr3	42956618	71748752	3568	-0.319	0.0431773
15861	chr3	195505700	195515911	107	0.7047	0
8685a	chr3	195505712	195515972	104	0.6021	0
8705a	chr3	195505701	195515761	106	0.8443	0
9029	chr3	49725208	50155791	162	0.2174	0.0298422
9029	chr3	50255099	50415148	79	0.5667	0
9029	chr3	51746521	52088170	64	0.9612	0
9029	chr3	55513362	57131597	116	-0.3498	0.0178651
9041	chr3	195505633	195516085	106	0.9144	0
9347	chr3	49699363	49898579	112	0.3461	0
9347	chr3	49927390	52022968	352	0.2556	0.00416584
9347	chr3	52280756	52525415	93	0.2904	0.000118495
9587	chr3	361444	28562539	1632	-0.4697	0
9587	chr3	178947046	193360524	1217	0.3676	0
9587	chr3	193364901	195507671	225	0.3851	0
9587	chr3	195508618	195515415	85	1.433	0
9587	chr3	195515449	197884134	322	0.3274	0
11843	chr3	49201504	51456197	531	0.211	0.0382579
11843	chr3	51895838	52248045	84	0.2827	0.00035906
11027	chr3	51749928	52022935	54	0.2816	0.000411242
11604	chr3	367669	3215807	109	-0.8578	0
11604	chr3	164905727	197894613	2414	0.4487	0
11677	chr3	367658	9780984	384	0.2263	0.0204893
11677	chr3	9782464	14801440	438	0.2959	4.1872e-05
11677	chr3	14862093	32927480	699	0.2416	0.0096818
11677	chr3	32933174	37034134	267	0.262	0.00264013
11677	chr3	37035034	38043924	125	0.3382	0
11677	chr3	38058025	38592087	106	0.4872	0
11677	chr3	38595808	39226144	185	0.2808	0.000452602
11677	chr3	39229610	46006515	743	0.2988	2.11375e-05
11677	chr3	46011130	48436001	358	0.3019	8.66836e-06
11677	chr3	48452378	48716050	103	0.4183	0
11677	chr3	48716992	51426361	590	0.5252	0
11677	chr3	51440617	52248051	148	0.4519	0
11677	chr3	52280732	57130447	500	0.3633	0
11677	chr3	57132265	73432480	717	0.2533	0.00484836
11677	chr3	73434857	114026822	1606	0.2219	0.0247931
11677	chr3	114099036	123418879	782	0.2965	3.66928e-05
11677	chr3	123426609	126451944	284	0.3162	0
11677	chr3	127298592	129231164	202	0.3346	0
11677	chr3	129302459	146311829	1239	0.2548	0.00439454
11677	chr3	147130330	192078204	2529	0.2531	0.0049114
11677	chr3	192516642	193382684	88	0.2455	0.00779236
11677	chr3	194126684	197882521	500	0.3256	0
11893	chr3	361465	38050779	2040	0.2775	0.000656806
11893	chr3	38057981	43097804	679	0.2848	0.000273337
11893	chr3	43121765	45588947	365	0.3016	9.53812e-06
11893	chr3	45677620	46006521	63	0.2613	0.00278258
11893	chr3	46009370	47889379	342	0.3297	0
11893	chr3	47896704	49160912	426	0.387	0
11893	chr3	49201441	49662749	102	0.2484	0.00657597
11893	chr3	49699027	50197054	202	0.4213	0
11893	chr3	50252084	51733488	248	0.4275	0
11893	chr3	51749934	53218904	453	0.5584	0
11893	chr3	53259822	55108157	136	0.2556	0.00416584
11893	chr3	55513320	57130416	118	0.2615	0.00274131
11893	chr3	57132089	73114734	743	0.2591	0.00326775
11893	chr3	73434864	114026817	1624	0.2453	0.00788198
11893	chr3	114099027	126571508	1126	0.3182	0
11893	chr3	127340510	128077089	61	0.3171	0
11893	chr3	128200041	129546878	179	0.3872	0
11893	chr3	129810110	136728982	655	0.3034	5.17276e-06
11893	chr3	137717676	138669300	127	0.3158	0
11893	chr3	139065701	140397254	69	0.2127	0.0358738
11893	chr3	140406612	146311866	375	0.3772	0
11893	chr3	147130415	183862357	1953	0.3299	0
11893	chr3	183883182	187387000	517	0.3543	0
11893	chr3	187419807	192078223	134	0.2185	0.0285446
11893	chr3	192516723	194081342	123	0.4236	0
11893	chr3	194126745	195508167	141	0.3785	0
11893	chr3	195508385	197894653	411	0.2703	0.0013328
13260	chr3	52280747	52551925	136	0.2731	0.00102735
15245	chr3	47449151	49722715	637	0.2466	0.00731289
15245	chr3	49725264	49898604	86	0.4093	0
15245	chr3	49927380	52022991	355	0.3167	0
15873	chr3	13363093	14860751	126	0.2054	0.0469214
15873	chr3	37035078	38050777	143	-0.4221	0.00028695
15873	chr3	38058032	38592370	118	-0.3859	0.00410882
15873	chr3	38595742	43097791	546	-0.4511	1.62309e-08
15873	chr3	43344730	46006527	434	-0.4419	8.39076e-06
15873	chr3	46009742	47037397	146	-0.4187	0.000410836
15873	chr3	47049757	47447456	107	-0.4847	0
15873	chr3	47454554	49160717	468	-0.3641	0.0107502
15873	chr3	49163187	49570427	120	-0.4096	0.000922032
15873	chr3	51440629	51733464	76	-0.5247	0
15873	chr3	57132140	73432519	754	-0.3267	0.035391
9339	chr3	147131223	184093724	1935	0.2124	0.0362865
9339	chr3	184542471	186392907	166	0.3041	3.96387e-06
9339	chr3	186395378	193854147	297	0.2899	0.000128655
9339	chr3	194080080	197882496	455	0.4617	0
15919	chr3	195505791	195515790	103	0.7902	0
15927	chr3	49163202	51430068	532	0.2134	0.034924
15931	chr3	49725237	51426427	295	0.2819	0.000396484
15931	chr3	52109925	52822018	229	0.2233	0.0233583
15937	chr3	51440614	52248088	150	0.2468	0.00722812
15937	chr3	52280753	52551876	99	0.2128	0.0357369
5363	chr3	75788153	93768236	211	-0.3276	0.0345488
5363	chr3	195505689	195515540	110	1.0238	0
2089	chr4	85617	437979	88	1.0218	8.12133e-11
2089	chr4	42003621	57796103	738	-0.3868	0.0235968
3213	chr4	437918	8621190	839	-0.3684	0.0327807
5804	chr4	59316	437905	89	0.5223	7.91686e-05
5804	chr4	438005	1719226	196	-0.5402	0.000542406
5804	chr4	1725128	9228007	871	-0.4106	0.0149781
5804	chr4	9452060	37962158	904	-0.3506	0.0442855
5804	chr4	86950344	190948299	5300	-0.396	0.019876
15861	chr4	59312	438070	89	0.5179	8.7709e-05
15861	chr4	9251478	102984216	4491	-0.4092	0.0153991
15861	chr4	103514558	119176744	814	-0.6221	1.45985e-05
15861	chr4	119203988	141888934	1062	-0.6014	4.49425e-05
15861	chr4	142143505	190948222	2303	-0.599	5.05921e-05
8685a	chr4	438153	8621241	1079	-0.5427	0.000498325
8685a	chr4	9236896	37903984	916	-0.5136	0.00125405
8685a	chr4	38019937	57842988	1325	-0.4809	0.00307947
8685a	chr4	57856965	71346667	439	-0.42	0.0123931
8685a	chr4	71389559	75695299	354	-0.4998	0.00186111
8685a	chr4	76570758	190882981	6022	-0.5156	0.00118184
8705a	chr4	59328	438093	88	0.6849	1.47235e-06
9347	chr4	59349	2746118	241	0.2468	0.0299984
13260	chr4	185309877	190948281	449	-0.4609	0.00503874
15960	chr4	57796884	70866563	420	-0.4581	0.00538225
15960	chr4	71063640	111026627	2481	-0.377	0.0281776
15245	chr4	59289	2701639	254	0.3227	0.00642664
15919	chr4	154960	437910	64	0.4308	0.000632119
15919	chr4	438010	13481055	1185	-0.4233	0.0115792
15919	chr4	13582732	27024549	606	-0.3527	0.0427773
15919	chr4	77917617	122744710	2561	-0.3623	0.0364073
15927	chr4	2877666	6302633	253	-0.3763	0.028531
15927	chr4	9784538	26483283	644	-0.4057	0.0164947
15927	chr4	26484825	39447992	421	-0.391	0.0218323
15927	chr4	39449886	42145884	240	-0.3952	0.0201788
15931	chr4	6335343	8467133	137	0.243	0.0323335
15937	chr4	59344	1360160	127	0.239	0.0349791
5363	chr4	42003656	57796450	685	-0.3546	0.0414492
5363	chr4	57797681	69884017	285	-0.3563	0.0402896
5363	chr4	98633891	103595149	220	-0.4143	0.0139116
2089	chr5	70806792	115428333	2298	-0.3725	0.0338791
2089	chr5	140762916	140779008	70	0.8884	3.88578e-15
2089	chr5	140783414	140909159	183	0.6272	7.04763e-07
2089	chr5	178139101	178506952	97	0.847	5.99409e-13
9029	chr5	140021245	140531201	480	0.6134	1.24122e-06
9029	chr5	140562116	140720003	228	0.4002	0.0011384
9029	chr5	140735257	140953119	454	0.5639	8.08811e-06
9041	chr5	140214449	140228626	50	0.5939	2.66961e-06
9041	chr5	178309893	178540911	87	0.459	0.000229924
9347	chr5	140021941	140755090	881	0.6648	1.34415e-07
9347	chr5	140762971	140790158	141	0.8702	4.38538e-14
9347	chr5	140793083	140856624	106	0.9348	0
9587	chr5	41929827	45462001	159	0.2337	0.0493669
11027	chr5	139947582	140764162	881	0.2667	0.0252893
11677	chr5	140165984	140307306	228	0.9283	0
11677	chr5	140307406	140720021	421	0.2941	0.0141045
11677	chr5	140735187	140751355	79	0.2991	0.0126437
11677	chr5	140762963	140951454	311	0.542	1.73213e-05
11893	chr5	140165967	140306942	248	0.9849	0
11893	chr5	140307039	140566954	232	0.3996	0.00115617
11893	chr5	140723651	140755122	159	0.5494	1.34477e-05
13260	chr5	155023	1814445	122	0.2516	0.034507
13260	chr5	139947606	140755343	884	0.5973	2.34226e-06
15960	chr5	139494616	180374667	3491	0.4946	7.9953e-05
15960	chr5	180432295	180687735	53	0.3866	0.00161111
15245	chr5	140021244	140953105	1266	0.698	2.6391e-08
15873	chr5	140165961	140307227	228	0.8667	6.70575e-14
15873	chr5	140557632	140580826	97	0.3908	0.00144847
9339	chr5	154962	1798850	70	1.0446	0
9339	chr5	140053851	140870229	973	0.6435	3.51202e-07
15927	chr5	139947666	140755233	900	0.5683	6.90837e-06
15927	chr5	140762962	141331065	438	0.4173	0.000727172
15931	chr5	140166030	140262281	211	0.9945	0
15931	chr5	140262374	140755047	598	0.4508	0.000290353
15937	chr5	151605	32089406	897	-0.4552	0.0103383
15937	chr5	137803683	140719973	906	0.5278	2.78355e-05
15937	chr5	140739716	140953120	402	0.6091	1.47444e-06
5363	chr5	154992	23526478	585	0.4428	0.000363357
5363	chr5	24487737	56778445	1497	0.28	0.0191092
5363	chr5	57750385	70805427	518	-0.606	0.000854877
5363	chr5	70808120	93076371	1320	-0.792	1.77631e-05
5363	chr5	93120132	140085238	2174	-0.5328	0.00303722
5363	chr5	140166020	140228479	94	1.1801	0
5363	chr5	178139066	178507011	99	0.7864	1.16163e-10
15968	chr5	140588524	140754940	281	0.3939	0.00133842
15972	chr5	144973	1815948	142	0.294	0.0141352
15972	chr5	138732516	140755110	1025	0.5321	2.4148e-05
2089	chr6	27216658	27425114	71	0.3654	0
2089	chr6	27879051	30551562	503	0.3721	0
2089	chr6	30553057	30916804	184	0.4187	0
2089	chr6	31805149	31938414	86	0.2565	0.000366347
3213	chr6	26158418	30916813	1073	0.358	0
7525	chr6	311872	26637805	1546	-0.3064	0.0377537
8685a	chr6	26638271	30916985	977	0.276	0
9029	chr6	26123861	26273534	78	1.3159	0
11843	chr6	27775401	27861515	57	1.4561	0
11027	chr6	26123825	26273407	76	0.9248	0
11027	chr6	27775341	27861528	53	1.2552	0
11604	chr6	311854	4070075	240	0.4827	0
11604	chr6	4099226	28890995	1707	0.4871	0
11604	chr6	28962762	30955906	631	0.5692	0
11604	chr6	31079152	33410705	1195	0.512	0
11604	chr6	33412254	110551256	5406	0.5303	0
11604	chr6	110620182	163984682	3600	0.5178	0
11604	chr6	165711456	170892733	355	0.5037	0
11677	chr6	26123842	26273513	70	1.0314	0
11677	chr6	35423623	78172300	2910	-0.2982	0.0485276
11893	chr6	26123836	26273520	77	0.9537	0
13260	chr6	24698136	26108196	193	0.2072	0.0469121
13260	chr6	26123821	26271486	71	1.1061	0
13260	chr6	27775407	27861522	57	1.5198	0
13260	chr6	31750896	31948420	163	0.2514	0.00111511
13260	chr6	138201180	138753026	81	0.2226	0.020683
15960	chr6	31084579	31779591	228	0.291	0
15960	chr6	31797551	31946699	92	0.3193	0
15245	chr6	26123845	26273503	81	1.3814	0
15873	chr6	311859	3152715	131	-0.3657	0.00168428
15873	chr6	3154984	16306897	626	-0.4389	0
15873	chr6	16328437	26017711	418	-0.4573	0
15873	chr6	26123791	26273248	72	0.5696	0
15873	chr6	26273348	26638730	98	-0.4609	0
15873	chr6	27215651	27425045	69	-0.4124	0
15873	chr6	27775399	27861517	51	1.02	0
15873	chr6	27879013	28217479	82	-0.473	0
15873	chr6	28227265	28297308	60	-0.4518	0
15873	chr6	28329130	29694823	271	-0.4752	0
15873	chr6	29797200	30954046	347	-0.426	0
15873	chr6	30955396	31598490	131	-0.3121	0.0312516
15873	chr6	31601990	31779608	163	-0.3823	0.000190261
15873	chr6	31797542	33371829	536	-0.4346	0
15873	chr6	33373143	35278333	221	-0.4045	0
15873	chr6	35477430	39073454	438	-0.4844	0
15873	chr6	39162005	42235904	211	-0.4212	0
15873	chr6	42236904	43018000	180	-0.4488	0
15873	chr6	43109925	49494510	767	-0.4695	0
15873	chr6	49519116	74019321	1134	-0.4641	0
15873	chr6	74078953	82950106	461	-0.4025	0
15873	chr6	83075594	97730203	918	-0.4321	0
15873	chr6	99322152	109764148	509	-0.3933	4.55208e-06
15873	chr6	109765914	110146312	100	-0.4254	0
15873	chr6	110714484	116600443	346	-0.453	0
15873	chr6	116747703	138753071	1330	-0.4369	0
15873	chr6	138753517	170892714	2054	-0.4422	0
9339	chr6	26123858	26273440	52	1.0539	0
9339	chr6	26285450	26638666	87	-0.4179	0
15807	chr6	311879	71603838	7096	0.2806	0
15807	chr6	72002965	170627292	6100	-0.3069	0.0371516
15927	chr6	1726672	3140664	85	0.2585	0.000201878
15927	chr6	4031805	7226797	124	0.2499	0.00144274
15927	chr6	27775416	27861538	59	1.2868	0
15927	chr6	36334457	39073473	301	0.254	0.000668187
15927	chr6	39159469	42236113	228	0.2825	0
15927	chr6	42236713	74019306	2157	0.2739	0
15927	chr6	74078969	97730266	1389	0.2546	0.000585054
15927	chr6	100896434	107372361	243	0.265	3.18615e-06
15927	chr6	107419731	116600240	642	0.3014	0
15927	chr6	116747758	117053278	99	0.2846	0
15927	chr6	117083113	126073144	343	0.2172	0.0283977
15927	chr6	126176209	157517339	2266	0.276	0
15927	chr6	157522358	170892698	769	0.292	0
15931	chr6	311898	3154183	131	0.2671	0
15931	chr6	26123850	26273516	70	1.2117	0
15937	chr6	26123864	26271465	62	1.2447	0
15937	chr6	27879034	28217509	82	0.2393	0.00556606
15937	chr6	28227348	28297329	60	0.347	0
15937	chr6	28329119	29694808	273	0.2854	0
15937	chr6	29795584	30954114	336	0.3517	0
15937	chr6	31084542	31779405	250	0.3699	0
15937	chr6	31805110	32948419	348	0.281	0
15937	chr6	32975985	36103564	456	0.4144	0
15937	chr6	36168063	42932978	648	0.3889	0
15937	chr6	42934267	78172336	2244	0.3792	0
15937	chr6	78173036	97730293	1063	0.4226	0
15937	chr6	99322150	108843498	428	0.2948	0
5363	chr6	99322170	108843480	354	-0.3386	0.0104571
5363	chr6	110421708	132014651	1082	-0.3352	0.0123447
15972	chr6	26123810	26273409	80	0.9628	0
15972	chr6	27775412	27861522	57	1.4707	0
2089	chr7	540758	5545090	123	0.4416	0
2089	chr7	57187597	64864703	180	1.2245	0
2089	chr7	100633942	100686014	288	1.5373	0
2089	chr7	143554183	148910767	275	0.387	0
3213	chr7	57187577	64864698	182	1.2908	0
3213	chr7	65413624	75070302	368	0.2394	0.00946839
3213	chr7	75173999	100612896	2236	0.2493	0.00432752
3213	chr7	100633970	100686038	217	1.2558	0
3213	chr7	102040021	143421719	2974	0.2155	0.0358714
5804	chr7	195559	6692542	738	0.3151	0
5804	chr7	6731970	56183843	2654	0.3695	0
5804	chr7	63529864	100802406	3436	0.5215	0
5804	chr7	100807605	123672251	1594	0.4328	0
5804	chr7	124386615	143421669	1732	0.3745	0
5804	chr7	143573103	154684112	1133	0.4038	0
5804	chr7	154739611	158935144	230	0.3292	0
7525	chr7	195555	6692521	738	0.6727	0
7525	chr7	7273921	43990210	1746	0.6203	0
15861	chr7	195571	87564317	4460	0.2491	0.00440583
15861	chr7	87837802	100491478	1609	0.2965	0
15861	chr7	100491561	100643347	88	1.0287	0
15861	chr7	100674891	100686071	114	0.9916	0
15861	chr7	100686171	143421717	3160	0.2393	0.00953473
15861	chr7	143554166	156762269	1181	0.3057	0
8685a	chr7	57187557	65413693	179	0.8002	0
8685a	chr7	65419115	75128519	463	0.2094	0.0466249
8685a	chr7	100633911	100641917	66	1.0182	0
8685a	chr7	100643505	100648677	55	0.8462	0
8685a	chr7	100674866	100685952	112	0.8837	0
8705a	chr7	57187521	64168899	123	0.895	0
8705a	chr7	64291807	64864701	57	0.912	0
8705a	chr7	100633922	100648682	169	1.1387	0
8705a	chr7	100675233	100685763	108	1.0148	0
8705a	chr7	143554174	143827001	86	0.2712	0.000194851
9029	chr7	540722	5567696	203	0.2833	5.13303e-08
9029	chr7	43918454	44561728	65	0.2179	0.0321348
9029	chr7	44739722	72412509	879	0.2338	0.0136867
9041	chr7	45124377	56183906	568	0.2155	0.0358714
9041	chr7	57187538	64864646	177	1.0199	0
9041	chr7	65413707	100491652	2948	0.2765	3.77687e-05
9041	chr7	100633900	100639282	55	1.5536	0
9041	chr7	100641102	100648703	88	1.3935	0
9041	chr7	100675292	100686064	110	1.3021	0
9041	chr7	100686164	100802411	52	0.3672	0
9041	chr7	100807205	123672219	1547	0.2389	0.00980321
9041	chr7	123672900	158935147	3117	0.2776	2.33256e-05
9347	chr7	540725	5567426	167	0.2228	0.0253246
9347	chr7	96810334	97822664	50	0.2229	0.0251967
9587	chr7	77256027	91775430	814	0.2791	1.04319e-05
9587	chr7	143554179	143827026	86	0.2121	0.0416376
11843	chr7	540721	5568244	223	0.2164	0.0344384
11843	chr7	148769167	148950854	63	0.6567	0
11843	chr7	149417138	158935122	661	0.2087	0.0479784
11027	chr7	208924	11632988	521	0.3716	0
11027	chr7	11676214	43916396	1414	0.3639	0
11027	chr7	43917627	45120773	159	0.5188	0
11027	chr7	45123114	75616518	1006	0.3164	0
11027	chr7	75625837	86394739	462	0.2921	0
11027	chr7	86416355	90747410	318	0.3175	0
11027	chr7	91502989	91792820	136	0.3649	0
11027	chr7	91793620	99226934	724	0.3609	0
11027	chr7	99245916	99811331	244	0.2151	0.0365207
11027	chr7	100187616	127222393	1928	0.2566	0.00207134
11027	chr7	127222993	142460779	1219	0.2966	0
11027	chr7	149505559	155099996	438	0.3961	0
11027	chr7	156437229	158935143	132	0.3928	0
11604	chr7	195570	28995442	1797	0.321	0
11604	chr7	28996720	45123292	999	0.3055	0
11604	chr7	45123803	100644035	3794	0.3723	0
11604	chr7	100645313	100802326	228	0.7333	0
11604	chr7	100807213	132754876	2209	0.3435	0
11604	chr7	133160069	142460730	753	0.3179	0
11604	chr7	142560996	143175739	228	0.2681	0.000381202
11604	chr7	143400303	143956607	160	0.467	0
11604	chr7	143965542	158935137	1284	0.3005	0
11677	chr7	540751	5567461	152	0.6133	0
11677	chr7	6027180	6449442	67	0.6229	0
11677	chr7	6544410	11633025	194	0.5163	0
11677	chr7	11676335	30793459	872	0.4876	0
11677	chr7	30818013	43906481	549	0.4815	0
11677	chr7	43918597	65432803	768	0.6294	0
11677	chr7	65440987	75583380	288	0.6082	0
11677	chr7	75625786	82784412	394	0.5051	0
11677	chr7	82784802	86394822	72	0.4371	0
11677	chr7	86416370	100645941	1641	0.5409	0
11677	chr7	100646217	101988938	216	0.5673	0
11677	chr7	101989051	119914697	1079	0.5099	0
11677	chr7	119915279	121773698	140	0.4853	0
11677	chr7	121942900	127222257	240	0.4882	0
11677	chr7	127223034	131849880	381	0.5595	0
11677	chr7	131865314	158935107	1888	0.5358	0
11893	chr7	43490448	45113938	216	0.3036	0
11893	chr7	148802248	155099916	572	0.252	0.00336103
11893	chr7	155301661	158935134	175	0.2327	0.0146418
13260	chr7	148769100	148910761	50	0.454	0
15960	chr7	716859	45103521	1949	0.322	0
15960	chr7	45123615	65435287	634	0.4147	0
15960	chr7	65441011	86394739	721	0.3399	0
15245	chr7	540810	5567363	189	0.2103	0.0449216
15245	chr7	43918459	44736484	101	0.2393	0.00953473
15873	chr7	99821625	100643278	269	0.2392	0.00960138
15873	chr7	149417089	155099992	455	0.235	0.0126937
9339	chr7	646998	5567421	125	0.447	0
9339	chr7	5680895	43906444	1591	0.283	1.21486e-07
9339	chr7	43918505	45104064	74	0.342	0
9339	chr7	45124414	86394743	1224	0.3318	0
9339	chr7	86468129	99096360	1025	0.2866	0
9339	chr7	99117774	100643241	437	0.3524	0
9339	chr7	100643682	148910830	3077	0.2723	0.000147667
9339	chr7	148950729	155530265	368	0.3101	0
9339	chr7	156437170	158851209	119	0.3688	0
15919	chr7	45123699	100612897	3696	0.4143	0
15919	chr7	100633922	100686173	260	1.2177	0
15919	chr7	100686273	101960856	143	0.3231	0
15919	chr7	101989053	123672273	1493	0.4505	0
15919	chr7	124386629	143421677	1697	0.4026	0
15919	chr7	143554209	151935818	1082	0.4815	0
15919	chr7	152007048	158902544	275	0.3641	0
11835	chr7	195597	1526951	121	0.2477	0.00498112
11835	chr7	1529190	44044748	2358	0.2704	0.000234998
15807	chr7	195610	90894449	4872	0.4341	0
15927	chr7	208941	5568195	211	0.4716	0
15927	chr7	5680823	11633021	343	0.35	0
15927	chr7	11676300	30825470	900	0.3151	0
15927	chr7	30876279	43482167	497	0.2728	0.000129073
15927	chr7	43918423	44578965	88	0.572	0
15927	chr7	44607682	45120740	70	0.5263	0
15927	chr7	45123592	74824192	996	0.3742	0
15927	chr7	75052285	75689710	73	0.4183	0
15927	chr7	75959154	86394779	453	0.2979	0
15927	chr7	86416343	90747414	338	0.2881	0
15927	chr7	91502956	94294598	476	0.3868	0
15927	chr7	94539468	99226911	435	0.3874	0
15927	chr7	99245962	99691812	137	0.3036	0
15927	chr7	99707549	99811362	84	0.2942	0
15927	chr7	99821256	119914701	1647	0.3289	0
15927	chr7	119915501	121943250	155	0.2973	0
15927	chr7	121960212	127222404	244	0.3103	0
15927	chr7	127222958	143056441	1420	0.298	0
15927	chr7	143086916	149189979	423	0.3844	0
15927	chr7	149417158	158935121	650	0.4263	0
15931	chr7	540727	5567400	165	0.2651	0.000651831
15931	chr7	5662455	11633026	335	0.2116	0.0425335
15931	chr7	43918487	65435232	779	0.2363	0.011674
15931	chr7	148964215	155530825	424	0.216	0.0350705
15931	chr7	155604696	158902493	145	0.2116	0.0425335
15937	chr7	540727	5567599	177	0.663	0
15937	chr7	5680818	43906499	1766	0.5898	0
15937	chr7	43918402	65432757	811	0.6225	0
15937	chr7	65440991	72717417	132	0.2654	0.000620219
15937	chr7	72718274	86394756	648	0.3338	0
15937	chr7	86416372	94294587	792	0.2974	0
15937	chr7	94539404	97822598	156	0.2932	0
15937	chr7	97870196	99221651	226	0.327	0
15937	chr7	99245941	99811349	224	0.234	0.0135177
15937	chr7	99831197	100858361	451	0.2655	0.000609919
15937	chr7	100866728	102566689	66	0.3133	0
15937	chr7	102574747	123302785	1335	0.3641	0
15937	chr7	123302995	127222316	117	0.3807	0
15937	chr7	127223028	128457798	171	0.2836	1.56202e-08
15937	chr7	128505568	131849868	233	0.3008	0
15937	chr7	132192493	158935141	1923	0.3187	0
5363	chr7	647002	4899549	68	0.2134	0.0393662
5363	chr7	4899649	5568277	52	1.2817	0
5363	chr7	5680829	6639565	124	0.3749	0
5363	chr7	45124265	55990903	343	0.2289	0.0182846
5363	chr7	57528478	64864653	153	1.4463	0
5363	chr7	65413671	72412515	107	0.2688	0.00033156
5363	chr7	72734166	75128548	87	0.2104	0.0447348
5363	chr7	75168614	99630923	1572	0.2249	0.0227275
5363	chr7	99669612	100348804	142	0.3903	0
5363	chr7	100633877	100645424	84	1.5567	0
5363	chr7	100647498	100686212	135	1.715	0
5363	chr7	143554169	158935170	721	0.3773	0
15968	chr7	43918522	45108069	121	0.2384	0.010146
15972	chr7	208894	5568176	214	0.5336	0
15972	chr7	5662484	6513827	139	0.4848	0
15972	chr7	6542653	11632995	205	0.4002	0
15972	chr7	11676376	45120707	1643	0.3134	0
15972	chr7	45123609	75616523	1050	0.2326	0.0147308
15972	chr7	121960221	127222330	243	0.2378	0.0105678
15972	chr7	127223005	127670195	63	0.2193	0.0300789
15972	chr7	127724781	128457823	114	0.2828	1.93646e-07
15972	chr7	128607337	143056435	1209	0.2194	0.0299354
15972	chr7	143090731	148767653	364	0.2331	0.0142895
15972	chr7	149558806	158902545	627	0.3355	0
2089	chr8	623958	6914119	184	-0.7321	0
2089	chr8	7217151	10464732	80	-0.6225	0
2089	chr8	12958133	22973035	480	-0.6763	0
2089	chr8	22995406	27319210	269	-0.7345	0
2089	chr8	27321403	30889790	333	-0.6567	0
2089	chr8	30916665	41789828	483	-0.6544	0
2089	chr8	59329426	126448622	3146	0.2556	0.0336433
2089	chr8	141582941	144941148	86	0.5026	0.000201232
2089	chr8	145157942	146157893	100	1.0381	2.22066e-11
3213	chr8	116584	7829438	270	-0.394	0.00137465
3213	chr8	8175769	11851487	238	-0.3907	0.00166984
3213	chr8	12043887	39613291	1769	-0.3696	0.00481096
3213	chr8	39618687	144356848	4581	0.5981	2.08448e-05
3213	chr8	144375168	144732421	93	0.8364	2.80464e-08
3213	chr8	144733384	146115323	572	0.9394	9.16943e-10
5804	chr8	116609	146279447	8404	-0.3425	0.0136083
7525	chr8	116561	43211943	2869	-0.5729	0
7525	chr8	48192460	55542839	413	0.2833	0.0199126
7525	chr8	56270292	145542482	4634	0.4071	0.00163937
7525	chr8	145559712	146279452	346	0.5226	0.000127042
15861	chr8	192934	7194754	256	-1.4074	0
15861	chr8	8175702	11851563	264	-1.2948	0
15861	chr8	12293733	17814178	234	-1.3594	0
15861	chr8	17817522	38775479	1533	-1.345	0
15861	chr8	38803611	67089279	1110	0.504	0.000194904
15861	chr8	67341394	145725676	4233	0.5121	0.000161891
15861	chr8	145726926	146279463	181	0.7586	2.89251e-07
8685a	chr8	144874628	145725699	531	0.3905	0.00232394
8685a	chr8	145727217	146279442	201	0.5023	0.000202613
9029	chr8	135614794	144898910	230	0.4227	0.0011762
9029	chr8	144921175	145947082	63	1.3405	0
9029	chr8	145947182	146279424	99	0.3946	0.00213292
9347	chr8	144940777	146279422	138	0.3069	0.0126062
9587	chr8	116610	8235497	359	0.4665	0.000453057
9587	chr8	8560502	71573989	3684	0.6614	4.16538e-06
9587	chr8	72935201	75924721	130	0.7986	8.92783e-08
9587	chr8	75932244	95272593	611	0.8324	3.17746e-08
9587	chr8	95392458	104068071	647	0.8213	4.47968e-08
9587	chr8	104225149	144998218	2118	0.7192	8.79281e-07
9587	chr8	145001107	146279395	571	0.6228	1.12422e-05
11843	chr8	12958137	19316093	315	-0.301	0.0446255
11843	chr8	19675787	26628073	517	-0.3088	0.0366838
11843	chr8	140631204	144898895	168	0.5032	0.000198496
11843	chr8	145151547	146279454	145	0.4545	0.000590317
11027	chr8	142225857	146279477	225	0.3613	0.0042478
11604	chr8	116373	146279476	8329	0.3369	0.00695928
11677	chr8	623861	7808160	239	0.3532	0.00500943
11677	chr8	8197003	11180213	117	0.3383	0.00676664
11677	chr8	12960270	22972220	503	0.3198	0.0097813
11677	chr8	22995412	27319157	264	0.2844	0.0194968
11677	chr8	27321396	28574701	132	0.3049	0.0131088
11677	chr8	28588799	38264847	536	0.2619	0.0298964
11677	chr8	38273415	41591521	185	0.3425	0.00621895
11677	chr8	41790440	57025672	648	0.2837	0.0197605
11677	chr8	57078779	61775092	188	0.2652	0.0280952
11677	chr8	61778133	99264700	1552	0.2834	0.0198745
11677	chr8	99468127	110587205	761	0.2972	0.015229
11677	chr8	110587595	144898874	1187	0.3001	0.0143946
11677	chr8	145947073	146279460	93	0.3224	0.0092907
11893	chr8	116209	6668737	236	-0.6439	0
11893	chr8	6669321	12041096	289	-0.6527	0
11893	chr8	12957886	21937671	395	-0.5957	0
11893	chr8	21959667	26628093	410	-0.5931	0
11893	chr8	27097541	28420373	169	-0.6588	0
11893	chr8	28574009	35647956	360	-0.6572	0
11893	chr8	36641971	37702152	50	0.3999	0.0019083
11893	chr8	37704406	41789752	371	0.6772	2.74581e-06
11893	chr8	41790409	61775112	848	0.4174	0.00131724
11893	chr8	61778121	70981502	414	0.4313	0.000977784
11893	chr8	71033530	80567142	369	0.3839	0.00266652
11893	chr8	80678848	135613935	2601	0.4273	0.00106569
11893	chr8	135614554	144898901	233	0.5412	8.22626e-05
11893	chr8	144921207	145780924	84	1.3288	0
11893	chr8	145947064	146279411	98	0.408	0.00160844
13260	chr8	116426	6668711	228	-0.5203	0
13260	chr8	7320277	10623082	132	-0.3419	0.0138851
13260	chr8	10690412	12957257	167	-0.4349	2.85967e-05
13260	chr8	12968216	17722121	161	-0.456	1.40609e-08
13260	chr8	17731879	19362885	124	-0.4988	0
13260	chr8	19675767	21938627	90	-0.4818	0
13260	chr8	21959739	26628111	408	-0.4861	0
13260	chr8	27097534	38826127	767	-0.4851	0
13260	chr8	38834103	43211973	371	-0.4908	0
13260	chr8	48697676	61775105	604	0.36	0.00436203
13260	chr8	61778082	126448603	3103	0.3772	0.00306381
13260	chr8	128428436	135613968	265	0.3232	0.00914456
13260	chr8	135614681	146279443	397	0.5289	0.000109735
15960	chr8	8865540	12957268	229	0.3468	0.00570248
15245	chr8	144940780	146279440	150	0.4622	0.000498267
15873	chr8	116211	7806630	292	-0.3759	0.00360968
15873	chr8	8185292	12957304	270	-0.438	1.6806e-05
15873	chr8	12968237	26628096	778	-0.4244	0.000116475
15873	chr8	27097525	36793304	538	-0.4577	1.14208e-09
15873	chr8	37720420	38105240	91	-0.4419	7.6341e-06
15873	chr8	38109423	40438668	228	0.4974	0.000226516
15873	chr8	40532224	41591527	54	-0.3013	0.044299
15873	chr8	41790449	48192501	207	0.4929	0.000250846
15873	chr8	48203624	52469404	193	-0.4335	3.55818e-05
15873	chr8	52721774	57025757	245	0.3809	0.00283786
15873	chr8	67589918	135613982	3249	0.4071	0.00163937
15873	chr8	135614632	141561421	103	0.7228	7.95779e-07
15873	chr8	141582894	144733515	115	0.9928	1.30228e-10
15873	chr8	144799834	145780931	79	1.7165	0
15873	chr8	145947006	146279396	99	0.8822	6.44904e-09
9339	chr8	61778074	145157958	3260	0.3761	0.00313425
9339	chr8	145947080	146279414	90	0.2356	0.0486969
11835	chr8	116405	6914086	273	-0.4092	0.000483446
11835	chr8	7833912	36793347	1948	-0.4603	0
11835	chr8	37555990	38386008	222	-0.4717	0
11835	chr8	38646248	43211968	427	0.2765	0.022677
11835	chr8	48192460	53853388	299	-0.4802	0
11835	chr8	54141897	145780920	4947	0.376	0.00314074
15807	chr8	116547	43211942	2946	-0.5411	0
15807	chr8	48192448	144997702	4910	0.4961	0.0002333
15807	chr8	145000923	146279478	541	0.5089	0.000174232
15931	chr8	124786305	128753053	205	1.2378	1.66534e-15
15931	chr8	144921188	145780938	52	1.181	3.53051e-14
15937	chr8	116608	7191291	266	-0.5161	0
15937	chr8	7215478	11180229	153	-0.4665	0
15937	chr8	11400710	12957294	124	-0.4556	2.12984e-08
15937	chr8	12957912	36793360	1326	-0.5277	0
15937	chr8	37595411	38264449	188	0.3935	0.00218263
15937	chr8	38273437	42171831	279	0.4162	0.00135137
15937	chr8	42176826	94745912	1959	0.426	0.00109586
15937	chr8	94746714	146279410	2537	0.4503	0.000647226
5363	chr8	1513816	6612537	144	-1.0299	0
5363	chr8	7216000	9634160	51	-0.9884	0
5363	chr8	11400751	56985679	2048	-0.5191	0
5363	chr8	57078796	88885041	1106	0.4771	0.000357862
5363	chr8	89053713	126448620	1829	0.4596	0.000527682
5363	chr8	128429011	143927947	335	0.4491	0.000664434
5363	chr8	143955772	146279466	134	1.4344	0
15972	chr8	141582930	144800360	125	0.4117	0.00148709
15972	chr8	144898745	145780938	95	0.9752	2.51546e-10
2089	chr9	21166044	21440884	91	1.0021	0
2089	chr9	32630115	32784432	58	0.9001	0
2089	chr9	38396789	71628028	175	0.2666	0
3213	chr9	14870	35810962	2258	-0.2629	0.0414923
3213	chr9	35813049	39178227	335	-0.3525	0.00152272
3213	chr9	95610138	110249352	1127	-0.2598	0.0449228
3213	chr9	111617613	115759451	466	-0.2682	0.0360909
3213	chr9	115806113	130198202	1180	-0.2819	0.0245928
3213	chr9	130207222	141107553	1783	-0.3209	0.00654793
5804	chr9	14844	40705907	2848	0.4487	0
5804	chr9	40773825	98248072	1914	0.4718	0
5804	chr9	98643116	110249654	971	0.4261	0
5804	chr9	110250326	139328508	3683	0.3534	0
5804	chr9	139340058	141109823	652	0.2693	0
7525	chr9	124584883	141111366	3002	-0.2742	0.03064
15861	chr9	154684	40703334	2649	-0.5393	0
15861	chr9	67934745	84302241	703	-0.5901	0
15861	chr9	84562475	95887241	785	-0.5252	0
15861	chr9	95991986	141111560	5089	-0.6075	0
9029	chr9	128061258	131110863	316	0.2814	0
9029	chr9	140137835	141109815	82	0.3151	0
9041	chr9	21166036	21440926	88	0.6499	0
9041	chr9	32630476	32635509	52	0.5857	0
9347	chr9	134353909	140137426	452	0.2019	0.00176767
9587	chr9	14795	2829861	221	-0.4892	0
9587	chr9	2837198	21228054	958	-0.3738	0.000400843
9587	chr9	21239357	22451754	72	-2.4002	0
9587	chr9	23692565	84547764	2237	-0.3911	9.22249e-05
9587	chr9	84562612	95165505	682	-0.3357	0.00350235
9587	chr9	95178981	141111656	5691	-0.4895	0
11843	chr9	86585095	97081108	722	0.194	0.00393051
11843	chr9	97177411	99607165	178	0.1824	0.0100865
11843	chr9	128061258	140137426	1356	0.3286	0
11843	chr9	140137778	141109767	82	0.446	0
11027	chr9	16983	35853114	2178	0.491	0
11027	chr9	140137573	141109767	76	0.1756	0.0160264
11604	chr9	14808	40703255	2760	0.2837	0
11604	chr9	40772065	84547745	804	0.329	0
11604	chr9	84562636	107361577	1783	0.2715	0
11604	chr9	107379494	123789454	1331	0.2377	6.92224e-13
11604	chr9	123812457	141111586	3212	0.2247	3.0833e-05
11677	chr9	140250731	141109805	55	0.1643	0.0311427
11893	chr9	124622658	125562783	168	-0.2957	0.0160873
11893	chr9	138379839	140137451	168	0.3557	0
11893	chr9	140137568	141109766	83	0.2661	0
13260	chr9	116804	35853150	2203	0.6608	0
13260	chr9	35870201	38016030	252	0.6743	0
13260	chr9	38396383	43628036	163	0.4366	0
13260	chr9	43630489	69391163	57	0.3733	0
13260	chr9	69423270	71628116	55	0.2451	0
13260	chr9	128061249	137990196	1085	0.1997	0.00224494
13260	chr9	138387265	140137225	153	0.51	0
13260	chr9	140137769	141109812	68	0.2369	8.2805e-10
15960	chr9	16986	35853140	2131	-0.2627	0.0417075
15960	chr9	38396265	96326757	1565	-0.3229	0.00604643
15960	chr9	97177448	99607215	162	-0.311	0.00952661
15960	chr9	99700172	110248088	765	-0.3231	0.00599798
15960	chr9	140137780	141109803	50	0.3856	0
15245	chr9	128061260	131010931	269	0.2448	0
15245	chr9	134074140	140137383	537	0.2462	0
15245	chr9	140137837	141109758	84	0.3586	0
15873	chr9	124532911	125562777	174	-0.2957	0.0160873
15873	chr9	138387324	140137350	154	0.2465	0
9339	chr9	138011943	140137145	88	0.5038	0
15927	chr9	125582402	131783408	807	0.1669	0.0269963
15927	chr9	138379911	141109772	269	0.4586	0
15931	chr9	35870220	38016032	259	0.1635	0.0325073
15931	chr9	71628782	97063568	1399	0.272	0
15931	chr9	116153768	117846680	137	0.1989	0.00244044
15931	chr9	127637298	130860939	270	0.214	0.000338803
15931	chr9	131023445	131604929	150	0.1817	0.0106067
15931	chr9	131670048	140137426	706	0.2739	0
15931	chr9	140137824	141109745	63	0.501	0
15937	chr9	138387284	140137347	137	0.2281	9.25159e-06
5363	chr9	6241711	21141449	579	-0.3514	0.00161595
5363	chr9	21166029	21440745	90	0.9268	0
5363	chr9	32630250	32784414	55	0.977	0
5363	chr9	32784614	33367499	65	-0.2828	0.0239508
5363	chr9	39360973	43627843	82	0.9328	0
5363	chr9	71668045	84300724	530	-0.2956	0.0161393
5363	chr9	84547379	84609568	52	0.7261	0
5363	chr9	90502337	90747564	73	1.0586	0
5363	chr9	114325429	115652008	123	-0.3452	0.00222818
5363	chr9	115806428	117846626	145	-0.2635	0.0408519
15972	chr9	16975	35853188	2265	0.208	0.000836247
15972	chr9	35870065	71628144	568	0.2022	0.00170905
15972	chr9	71628792	82323071	584	0.217	0.000197187
15972	chr9	82333702	90318033	369	0.1785	0.0132427
15972	chr9	90321943	99607208	698	0.258	0
15972	chr9	99796973	116151275	1389	0.1871	0.00707031
15972	chr9	116153822	117848955	184	0.3443	0
15972	chr9	117852866	124118333	370	0.1963	0.00316489
15972	chr9	125582358	131110844	576	0.3691	0
15972	chr9	131150080	140137471	1054	0.4106	0
15972	chr9	140137769	141109725	87	0.6798	0
2089	chrX	2700105	3592715	140	0.4503	0.000856281
2089	chrX	5827095	15838292	488	0.4812	0.000432952
2089	chrX	15863544	21874740	380	0.3554	0.00618445
2089	chrX	21875309	34148530	536	0.5865	3.60916e-05
2089	chrX	35820318	37026545	62	0.4669	0.000595082
2089	chrX	37029163	48417568	700	0.5803	4.20907e-05
2089	chrX	48681847	52896064	350	0.6838	2.80625e-06
2089	chrX	53112023	57515234	510	0.4761	0.0004852
2089	chrX	62570004	65824966	175	0.3746	0.0042023
2089	chrX	69479196	70817783	300	0.3218	0.0119671
2089	chrX	70824364	71363272	50	0.5724	5.1127e-05
2089	chrX	71401591	77158169	329	0.535	0.000125702
2089	chrX	77227157	80532532	192	0.3919	0.00294961
2089	chrX	82764341	85236719	126	0.5393	0.000113546
2089	chrX	85404039	101382352	434	0.5617	6.63673e-05
2089	chrX	101409037	102005476	108	0.6216	1.48227e-05
2089	chrX	102841639	107224532	322	0.4989	0.000290289
2089	chrX	107301276	114422781	349	0.3664	0.00496038
2089	chrX	114524291	119760455	391	0.4423	0.00101838
2089	chrX	122318379	132351155	529	0.4332	0.00123847
2089	chrX	132436910	136112971	360	0.4847	0.000400261
2089	chrX	136652048	140993474	119	0.5348	0.000126297
2089	chrX	140995063	154774835	679	0.6427	8.53875e-06
3213	chrX	2700104	6069378	167	-0.8365	0
3213	chrX	6968348	28807437	1289	-0.8132	0
3213	chrX	29686561	37026909	320	-0.7899	0
3213	chrX	37061087	46332158	430	-0.8222	0
3213	chrX	46360523	70817802	2075	-0.6091	0
3213	chrX	70824355	120181654	2555	-0.226	9.51626e-10
3213	chrX	122318381	154774828	2194	-0.2446	0
7525	chrX	2729368	15840874	509	0.2796	0.0266272
7525	chrX	105280403	154754159	2392	0.2599	0.038228
9041	chrX	37029460	46322623	445	-0.1479	0.0431307
9347	chrX	69479239	70387525	192	-0.1663	0.0145861
9347	chrX	152684184	153670922	113	0.3638	0.00522687
9587	chrX	2700103	7811280	209	-0.425	0
9587	chrX	7870073	32360314	1512	-0.3761	0
9587	chrX	32408220	57146512	2149	-0.3671	0
9587	chrX	57162267	83361922	1417	-0.3874	0
9587	chrX	83411092	115576107	1587	-0.3501	0
9587	chrX	115592959	129363014	792	-0.3612	0
9587	chrX	129380901	152159438	1191	-0.4121	0
9587	chrX	152226036	153461389	401	-0.4678	0
9587	chrX	153524233	154528326	341	-0.4694	0
11843	chrX	21875321	34148438	508	0.2492	0.0463692
11843	chrX	34149614	39932432	225	0.2956	0.0197396
11843	chrX	102192746	107224659	356	0.2579	0.03964
11843	chrX	150572073	154774835	421	0.3435	0.00783161
11027	chrX	2729373	26235990	1370	0.2495	0.0461204
11027	chrX	27765423	49084843	1301	0.2521	0.0440159
11027	chrX	67940146	69460028	77	0.3117	0.0145354
11027	chrX	102884881	107224646	319	0.247	0.0482322
11027	chrX	107301266	107977595	112	0.2918	0.0212032
11027	chrX	114524352	129200706	765	0.2696	0.0320238
11027	chrX	152684182	153216340	73	0.6912	2.28373e-06
11604	chrX	62569935	129364572	3761	0.6726	3.82025e-06
11604	chrX	129377514	133378884	225	0.6076	2.1224e-05
11604	chrX	133379380	154774795	1711	0.6358	1.0241e-05
11677	chrX	2700092	21871523	825	1.1057	2.74114e-13
11677	chrX	21875371	24382349	178	1.1321	6.13953e-14
11677	chrX	24512825	34148692	276	1.0686	1.93301e-12
11677	chrX	34149644	37027915	90	1.3145	0
11677	chrX	37028775	39932446	102	1.1531	1.74305e-14
11677	chrX	39935708	52896083	755	1.1433	3.16414e-14
11677	chrX	53112044	69459995	665	1.0753	1.37446e-12
11677	chrX	69479413	80371774	745	1.0878	7.17759e-13
11677	chrX	83127903	101382335	470	1.1046	2.911e-13
11677	chrX	101408914	102192350	108	1.0439	6.52323e-12
11677	chrX	102192677	111097111	517	1.1284	7.61613e-14
11677	chrX	114536537	154774767	1722	1.1242	9.71445e-14
11893	chrX	129208566	134033318	297	0.4195	0.00165759
11893	chrX	134292153	136113486	293	0.3815	0.00365144
11893	chrX	136651076	148585733	298	0.3444	0.00769368
11893	chrX	148628334	149680544	55	0.464	0.0006344
11893	chrX	149767042	153669942	451	0.621	1.50542e-05
11893	chrX	153774256	154774812	140	0.408	0.00211119
15960	chrX	2772078	68381438	2415	0.3929	0.00288938
15960	chrX	69489683	72804314	330	0.4315	0.00128434
15960	chrX	73524457	154736655	2941	0.3154	0.013539
15245	chrX	7811782	13834951	357	0.2481	0.0472921
15245	chrX	149613785	150349572	80	-0.7838	0
15245	chrX	150572111	152612563	210	-0.884	0
15245	chrX	152981018	153670901	98	-0.3577	0
15245	chrX	153770473	154774860	148	-0.8641	0
9339	chrX	2700087	5811567	142	-0.3354	0
9339	chrX	7811791	21869598	783	-0.2525	0
9339	chrX	21875332	24229411	173	-0.283	0
9339	chrX	24512876	34148400	308	-0.3144	0
9339	chrX	34962005	36403032	68	-0.2626	0
9339	chrX	37029062	47041619	446	-0.2413	0
9339	chrX	47058252	48417534	199	-0.241	0
9339	chrX	48681838	50659346	279	-0.273	0
9339	chrX	53112004	68381484	709	-0.3311	0
9339	chrX	69479389	80533828	848	-0.2903	0
9339	chrX	83128420	102192336	649	-0.3011	0
9339	chrX	102564528	114422757	681	-0.2932	0
15927	chrX	2729343	7811259	184	0.9098	1.93471e-09
15927	chrX	7811842	15840865	438	0.9592	2.77719e-10
15927	chrX	15863544	21871536	345	0.9181	1.41165e-09
15927	chrX	21875371	24382145	199	0.9756	1.40508e-10
15927	chrX	24512918	68381425	2281	0.7507	4.06738e-07
15927	chrX	69479403	101395730	1434	0.5477	9.29686e-05
15927	chrX	101408927	102528875	140	0.5302	0.000140742
15927	chrX	102564575	114422868	663	0.5264	0.000153855
15927	chrX	114536570	149680340	1559	0.5645	6.20048e-05
15927	chrX	149761077	153670906	318	0.593	3.0685e-05
15927	chrX	153770466	154774832	130	0.5926	3.09939e-05
15937	chrX	2729368	37027850	1543	0.4564	0.000749594
15937	chrX	37029101	48417343	631	0.494	0.00032448
15937	chrX	48682050	49083464	75	0.4216	0.00158554
15937	chrX	49111896	52895481	231	0.3959	0.00271568
15937	chrX	53112024	68381573	698	0.3412	0.00819489
15937	chrX	69479317	70389213	170	0.3391	0.00854057
15937	chrX	70443964	80532499	646	0.4616	0.000668809
15937	chrX	83126442	102005413	636	0.4418	0.00102943
15937	chrX	102564490	114423988	639	0.417	0.00174747
15937	chrX	114524334	154774718	1922	0.4648	0.000623312
5363	chrX	2828709	24229420	446	0.6539	6.33783e-06
5363	chrX	24593322	36403009	203	0.8038	7.7805e-08
5363	chrX	37029443	46332211	142	0.4962	0.000308677
5363	chrX	47271759	47919241	83	1.4821	0
5363	chrX	47919341	56591408	342	0.6867	2.58912e-06
5363	chrX	62570010	68381179	69	0.5087	0.000231966
5363	chrX	68382183	77158177	322	0.6956	2.01868e-06
5363	chrX	77243797	119760436	949	0.7262	8.40456e-07
5363	chrX	122387199	132162157	204	0.5459	9.70524e-05
5363	chrX	132438772	139038799	204	0.6608	5.26462e-06
5363	chrX	139866450	154736638	325	0.8928	3.64261e-09
15972	chrX	2700079	24229342	1174	0.5399	0.000111942
15972	chrX	24512881	34148504	305	0.5735	4.97658e-05
15972	chrX	34149257	39932567	239	0.6985	1.86037e-06
15972	chrX	39934136	47041581	326	0.6246	1.37154e-05
15972	chrX	47058254	48664996	235	0.644	8.24996e-06
15972	chrX	48682341	69460059	1158	0.5166	0.000193296
15972	chrX	69489687	92927808	1094	0.3092	0.0152476
15972	chrX	92964565	114422853	1118	0.3215	0.0120367
15972	chrX	114536614	152612599	1840	0.5281	0.00014785
15972	chrX	152684183	154774861	216	0.6682	4.3077e-06
7525	chrY	2655059	5369115	65	-0.8847	9.25238e-12
9029	chrY	2655028	21868650	242	-0.2672	0.000205862
11843	chrY	2655010	26942160	285	-0.3239	3.34304e-05
11677	chrY	2655133	16941849	93	-3.0392	0
15960	chrY	2654998	26942174	245	-0.1476	0.0119615
15873	chrY	2655016	27000984	261	-1.4795	0
15927	chrY	2655020	16941849	227	-1.0525	2.17826e-13
15927	chrY	16952523	26942188	66	-0.9884	8.82183e-13
15937	chrY	2655017	27000989	261	-1.3489	5.55111e-16
5363	chrY	2655103	25313319	126	-1.4655	1.11022e-16
15972	chrY	2655063	26942174	281	-0.9951	7.60725e-13

## Sheet: Supplementary Table 3
Table S3 - Regions with significant copy-number alterations, as detected by ENVE, in the 30 predominantly late-stage Caucasian TCGA CRC WES cases
Sample_ID	Chr	StartPos	EndPos	NumMarkers	SegVal	ENVE_Pval
TCGA-A6-4105-01A-02D-1771-10	chr1	75065395	75740624	53	-1.778	0.0102983
TCGA-A6-4105-01A-02D-1771-10	chr1	79002063	82417741	59	-1.845	0.00913501
TCGA-A6-4105-01A-02D-1771-10	chr1	196887363	197091589	106	-1.8043	0.00982115
TCGA-A6-4105-01A-02D-1771-10	chr1	248112142	248367235	86	-1.3714	0.0230658
TCGA-A6-6649-01A-11D-1771-10	chr1	146038987	151810612	1105	0.3838	0
TCGA-A6-6649-01A-11D-1771-10	chr1	151820244	162325009	3408	0.5155	0
TCGA-A6-6649-01A-11D-1771-10	chr1	162336870	164529093	110	0.6517	0
TCGA-A6-6649-01A-11D-1771-10	chr1	164768968	181058299	1679	0.5457	0
TCGA-A6-6649-01A-11D-1771-10	chr1	181479639	186273895	670	0.6111	0
TCGA-A6-6649-01A-11D-1771-10	chr1	186275875	200842219	765	0.5799	0
TCGA-A6-6649-01A-11D-1771-10	chr1	200860749	226075145	3049	0.52	0
TCGA-A6-6649-01A-11D-1771-10	chr1	226076571	249212484	2745	0.4914	0
TCGA-A6-6654-01A-21D-1835-10	chr1	55595167	57431519	65	1.9681	0
TCGA-A6-6654-01A-21D-1835-10	chr1	57476357	60294459	77	0.6772	0
TCGA-A6-6654-01A-21D-1835-10	chr1	60366665	62586840	90	0.8787	0
TCGA-A6-6654-01A-21D-1835-10	chr1	62958351	63329684	65	1.6463	0
TCGA-A6-6654-01A-21D-1835-10	chr1	63867921	65775541	153	1.1841	0
TCGA-A6-6654-01A-21D-1835-10	chr1	65871583	68914314	221	1.0291	0
TCGA-A6-6654-01A-21D-1835-10	chr1	70501825	74819727	140	1.0297	0
TCGA-A6-6654-01A-21D-1835-10	chr1	75766260	78050198	93	0.9162	0
TCGA-A6-6654-01A-21D-1835-10	chr1	78162974	79116225	97	0.6293	0
TCGA-A6-6654-01A-21D-1835-10	chr1	84878161	86282517	173	1.004	0
TCGA-A6-6654-01A-21D-1835-10	chr1	86934667	94884032	818	0.8608	0
TCGA-A6-6654-01A-21D-1835-10	chr1	94996011	97250733	58	0.3561	0.000244946
TCGA-A6-6654-01A-21D-1835-10	chr1	100472586	100856278	79	0.3516	0.00094122
TCGA-A6-6654-01A-21D-1835-10	chr1	102269878	108700058	136	1.7243	0
TCGA-A6-6654-01A-21D-1835-10	chr1	114973472	115454143	95	0.4358	0
TCGA-A6-6654-01A-21D-1835-10	chr1	116663526	117529452	111	0.3307	0.0124942
TCGA-A6-6654-01A-21D-1835-10	chr1	117560978	117663750	54	0.4343	0
TCGA-A6-6654-01A-21D-1835-10	chr1	120337205	146727445	504	0.9204	0
TCGA-A6-6654-01A-21D-1835-10	chr1	146766136	152006132	987	0.4966	0
TCGA-A6-6654-01A-21D-1835-10	chr1	152079901	152086417	57	0.5477	0
TCGA-A6-6654-01A-21D-1835-10	chr1	152185602	152287836	210	0.7069	0
TCGA-A6-6654-01A-21D-1835-10	chr1	152323084	152331187	71	2.4562	0
TCGA-A6-6654-01A-21D-1835-10	chr1	152331287	156641113	1573	0.3981	0
TCGA-A6-6654-01A-21D-1835-10	chr1	156642413	157497511	239	0.3962	0
TCGA-A6-6654-01A-21D-1835-10	chr1	157497553	157773834	67	1.9918	0
TCGA-A6-6654-01A-21D-1835-10	chr1	157803028	158326601	76	0.7768	0
TCGA-A6-6654-01A-21D-1835-10	chr1	158368312	158686998	103	2.8034	0
TCGA-A6-6654-01A-21D-1835-10	chr1	158746517	159176108	91	0.9427	0
TCGA-A6-6654-01A-21D-1835-10	chr1	159504875	160395077	318	0.5781	0
TCGA-A6-6654-01A-21D-1835-10	chr1	160765971	161753772	335	0.508	0
TCGA-A6-6654-01A-21D-1835-10	chr1	161882067	162546689	72	0.6432	0
TCGA-A6-6654-01A-21D-1835-10	chr1	162762434	168282123	340	0.9473	0
TCGA-A6-6654-01A-21D-1835-10	chr1	169831770	171765603	209	1.4452	0
TCGA-A6-6654-01A-21D-1835-10	chr1	172356270	176564638	353	1.1632	0
TCGA-A6-6654-01A-21D-1835-10	chr1	176992557	178252765	66	0.9652	0
TCGA-A6-6654-01A-21D-1835-10	chr1	179013042	179461981	85	0.4639	0
TCGA-A6-6654-01A-21D-1835-10	chr1	179544705	180601304	185	0.8933	0
TCGA-A6-6654-01A-21D-1835-10	chr1	180832808	182429148	160	0.7741	0
TCGA-A6-6654-01A-21D-1835-10	chr1	182457414	183387336	189	0.8746	0
TCGA-A6-6654-01A-21D-1835-10	chr1	184688258	185175816	80	1.2923	0
TCGA-A6-6654-01A-21D-1835-10	chr1	186307181	186386663	50	1.2121	0
TCGA-A6-6654-01A-21D-1835-10	chr1	186934583	196642962	83	1.6866	0
TCGA-A6-6654-01A-21D-1835-10	chr1	200583412	201798378	330	0.5375	0
TCGA-A6-6654-01A-21D-1835-10	chr1	201838775	202318195	123	0.3908	0
TCGA-A6-6654-01A-21D-1835-10	chr1	202531955	207015843	836	0.5959	0
TCGA-A6-6654-01A-21D-1835-10	chr1	207073610	207269872	92	0.5598	0
TCGA-A6-6654-01A-21D-1835-10	chr1	207271546	207874885	116	2.1646	0
TCGA-A6-6654-01A-21D-1835-10	chr1	207890794	209849237	120	0.511	0
TCGA-A6-6654-01A-21D-1835-10	chr1	209933404	210194496	59	1.0727	0
TCGA-A6-6654-01A-21D-1835-10	chr1	211652365	212141948	53	0.5736	0
TCGA-A6-6654-01A-21D-1835-10	chr1	212530271	213224773	90	0.4041	0
TCGA-A6-6654-01A-21D-1835-10	chr1	213445891	214788228	68	0.7506	0
TCGA-A6-6654-01A-21D-1835-10	chr1	214791973	215298033	85	2.1669	0
TCGA-A6-6654-01A-21D-1835-10	chr1	215747134	220179523	195	1.7976	0
TCGA-A6-6654-01A-21D-1835-10	chr1	220773144	225140420	383	0.7579	0
TCGA-A6-6654-01A-21D-1835-10	chr1	225226372	227182549	304	0.7122	0
TCGA-A6-6654-01A-21D-1835-10	chr1	227920141	228404881	111	0.4477	0
TCGA-A6-6654-01A-21D-1835-10	chr1	228461488	228482651	61	0.5335	0
TCGA-A6-6654-01A-21D-1835-10	chr1	228492906	230492966	315	0.543	0
TCGA-A6-6654-01A-21D-1835-10	chr1	230820890	233275453	300	0.5981	0
TCGA-A6-6654-01A-21D-1835-10	chr1	233490597	235605094	157	0.4381	0
TCGA-A6-6654-01A-21D-1835-10	chr1	235611692	235973675	101	2.2191	0
TCGA-A6-6654-01A-21D-1835-10	chr1	236141219	237843757	238	0.9681	0
TCGA-A6-6654-01A-21D-1835-10	chr1	237957202	240421260	75	0.8219	0
TCGA-A6-6654-01A-21D-1835-10	chr1	241797159	246670381	308	0.8184	0
TCGA-A6-6654-01A-21D-1835-10	chr1	246784713	247695730	224	0.3791	0
TCGA-A6-6654-01A-21D-1835-10	chr1	248112157	248263534	56	1.8032	0
TCGA-A6-6654-01A-21D-1835-10	chr1	248844728	249212401	61	0.4924	0
TCGA-CK-4947-01B-11D-1650-10	chr1	197059102	197093225	67	1.0115	0
TCGA-CM-5348-01A-21D-1719-10	chr1	74492537	89475079	863	0.5375	0
TCGA-CM-5348-01A-21D-1719-10	chr1	89478880	114354440	2308	0.3734	0
TCGA-CM-5348-01A-21D-1719-10	chr1	120166326	143912233	173	0.3316	0.0116732
TCGA-CM-5348-01A-21D-1719-10	chr1	146631161	147465026	132	0.3121	0.0367821
TCGA-CM-5348-01A-21D-1719-10	chr1	200860593	204131218	717	0.3118	0.0372918
TCGA-CM-5348-01A-21D-1719-10	chr1	231557428	249142193	1808	0.4002	0
TCGA-CM-5349-01A-21D-1719-10	chr1	144158878	144828517	57	-1.0582	0.0481971
TCGA-CM-5349-01A-21D-1719-10	chr1	145293443	145368566	58	-1.0781	0.045825
TCGA-CM-5349-01A-21D-1719-10	chr1	147575967	148754905	126	-1.0453	0.0498145
TCGA-D5-6539-01A-11D-1719-10	chr1	144158851	145015933	131	0.5863	0
TCGA-D5-6539-01A-11D-1719-10	chr1	145096552	145368621	64	0.7388	0
TCGA-D5-6539-01A-11D-1719-10	chr1	146037495	146466015	54	0.7214	0
TCGA-D5-6539-01A-11D-1719-10	chr1	147575944	148806351	124	0.7965	0
TCGA-F4-6459-01A-11D-1771-10	chr1	100327194	104301150	307	0.4214	0
TCGA-F4-6459-01A-11D-1771-10	chr1	107600258	146418234	2418	0.3354	0.0085487
TCGA-F4-6459-01A-11D-1771-10	chr1	146462626	151079610	731	0.3684	0
TCGA-F4-6459-01A-11D-1771-10	chr1	151106442	152085417	442	0.3116	0.0376337
TCGA-F4-6459-01A-11D-1771-10	chr1	152086447	171494020	4117	0.3711	0
TCGA-F4-6459-01A-11D-1771-10	chr1	183513534	197059438	754	0.4772	0
TCGA-F4-6459-01A-11D-1771-10	chr1	197060015	197074236	57	1.8484	0
TCGA-F4-6459-01A-11D-1771-10	chr1	197086946	233231538	4433	0.3353	0.00862394
TCGA-G4-6297-01A-11D-1719-10	chr1	177199020	181701664	455	0.5084	0
TCGA-G4-6297-01A-11D-1719-10	chr1	181705438	186275807	595	0.5033	0
TCGA-G4-6297-01A-11D-1719-10	chr1	186277696	240370759	4970	0.4827	0
TCGA-G4-6297-01A-11D-1719-10	chr1	240371659	249212431	945	0.3348	0.00900575
TCGA-G4-6299-01A-11D-1771-10	chr1	79002131	85560114	213	-1.0442	0.0499554
TCGA-G4-6299-01A-11D-1771-10	chr1	104114263	104301194	67	-1.9701	0.0073646
TCGA-G4-6299-01A-11D-1771-10	chr1	145414754	145754061	171	0.4555	0
TCGA-G4-6299-01A-11D-1771-10	chr1	151820266	152086429	103	0.7888	0
TCGA-G4-6299-01A-11D-1771-10	chr1	152185579	156641089	1885	0.3169	0.0291441
TCGA-G4-6299-01A-11D-1771-10	chr1	197087032	197169511	63	0.349	0.00159358
TCGA-G4-6299-01A-11D-1771-10	chr1	207510055	207753688	76	-1.4059	0.0214129
TCGA-G4-6299-01A-11D-1771-10	chr1	248684949	248814059	68	-1.0816	0.0454225
TCGA-A6-4105-01A-02D-1771-10	chr10	31812904	37486303	251	-0.3616	0.00517316
TCGA-A6-4105-01A-02D-1771-10	chr10	37490156	43127789	104	-1.7626	0
TCGA-A6-4105-01A-02D-1771-10	chr10	50724280	60936627	440	-0.5135	0
TCGA-A6-4105-01A-02D-1771-10	chr10	86177510	91007256	381	-0.4366	3.04508e-05
TCGA-A6-4105-01A-02D-1771-10	chr10	91066972	95661044	533	-0.5144	0
TCGA-A6-4105-01A-02D-1771-10	chr10	95848872	97817928	291	-0.4791	0
TCGA-A6-4105-01A-02D-1771-10	chr10	112745439	116719487	377	-0.3322	0.0147269
TCGA-A6-4105-01A-02D-1771-10	chr10	116853591	119307609	214	-0.4687	5.74469e-11
TCGA-A6-6648-01A-11D-1771-10	chr10	92992	21805457	1331	-0.3674	0.00406868
TCGA-A6-6648-01A-11D-1771-10	chr10	70332737	128193154	6043	-0.3859	0.00170667
TCGA-A6-6648-01A-11D-1771-10	chr10	128193508	135440145	552	-0.5774	0
TCGA-A6-6649-01A-11D-1771-10	chr10	50824581	51892608	187	0.3951	0.046867
TCGA-A6-6654-01A-21D-1835-10	chr10	16911660	17146419	50	1.8813	3.45848e-09
TCGA-A6-6654-01A-21D-1835-10	chr10	17401534	18962907	128	0.7058	0.0016925
TCGA-A6-6654-01A-21D-1835-10	chr10	22690108	24889786	133	0.4033	0.0430199
TCGA-A6-6654-01A-21D-1835-10	chr10	27317750	28032238	121	0.5289	0.0113726
TCGA-A6-6654-01A-21D-1835-10	chr10	33468994	35929598	104	0.4962	0.0161214
TCGA-A6-6654-01A-21D-1835-10	chr10	52610418	61554221	176	1.2531	4.16044e-06
TCGA-A6-6654-01A-21D-1835-10	chr10	61819605	63525666	129	2.0684	4.01049e-10
TCGA-A6-6654-01A-21D-1835-10	chr10	64022393	65225346	119	0.7358	0.00122263
TCGA-A6-6654-01A-21D-1835-10	chr10	89264716	91514357	245	1.1048	2.15236e-05
TCGA-A6-6654-01A-21D-1835-10	chr10	95396729	96073078	77	1.6009	8.41942e-08
TCGA-A6-6654-01A-21D-1835-10	chr10	96979660	97686981	88	0.4395	0.0294103
TCGA-A6-6654-01A-21D-1835-10	chr10	97810004	98064291	67	0.5311	0.0111082
TCGA-A6-6654-01A-21D-1835-10	chr10	98127840	98744824	108	1.0605	3.50887e-05
TCGA-A6-6654-01A-21D-1835-10	chr10	100008683	101567809	160	0.5612	0.00804718
TCGA-A6-6654-01A-21D-1835-10	chr10	116198940	118203893	89	1.2603	3.84023e-06
TCGA-CM-5348-01A-21D-1719-10	chr10	114710496	134691507	1721	0.5468	0.00939013
TCGA-F4-6459-01A-11D-1771-10	chr10	50534565	60150557	448	0.4061	0.041778
TCGA-G4-6299-01A-11D-1771-10	chr10	49379010	51892572	472	-0.3031	0.0337699
TCGA-G4-6299-01A-11D-1771-10	chr10	52751129	61014098	177	-0.4044	0.000576522
TCGA-G4-6307-01A-11D-1719-10	chr10	92968	75434418	5165	-0.4587	2.8674e-07
TCGA-G4-6307-01A-11D-1719-10	chr10	75435163	81471481	508	-0.453	1.64333e-06
TCGA-G4-6307-01A-11D-1719-10	chr10	81697639	95287791	1013	-0.452	2.10114e-06
TCGA-G4-6307-01A-11D-1719-10	chr10	95335868	135440183	4179	-0.4525	1.86139e-06
TCGA-A6-4105-01A-02D-1771-10	chr11	19187865	26555991	244	-0.4317	0.0280687
TCGA-A6-4105-01A-02D-1771-10	chr11	55735049	57958777	582	-0.4423	0.0244819
TCGA-A6-4105-01A-02D-1771-10	chr11	57995396	59626642	335	-0.5777	0.00374757
TCGA-A6-4105-01A-02D-1771-10	chr11	62848356	63176184	58	-1.2654	2.54854e-10
TCGA-A6-4105-01A-02D-1771-10	chr11	93815565	94197288	55	-0.4209	0.0322154
TCGA-A6-4105-01A-02D-1771-10	chr11	100558372	113146041	1178	-0.528	0.00768032
TCGA-A6-6649-01A-11D-1771-10	chr11	63143180	64533520	461	-0.437	0.0262188
TCGA-A6-6649-01A-11D-1771-10	chr11	64535609	64875077	226	-0.4551	0.0207156
TCGA-A6-6649-01A-11D-1771-10	chr11	64876163	67219274	1161	-0.5331	0.00714636
TCGA-A6-6654-01A-21D-1835-10	chr11	4510184	4703000	76	1.1169	0.00910778
TCGA-A6-6654-01A-21D-1835-10	chr11	4703100	5153785	108	2.2859	0.00112405
TCGA-A6-6654-01A-21D-1835-10	chr11	5322243	5537564	107	1.5192	0.00380235
TCGA-A6-6654-01A-21D-1835-10	chr11	6704372	6913579	57	2.3157	0.00108049
TCGA-A6-6654-01A-21D-1835-10	chr11	7059787	7509473	57	1.7361	0.00257035
TCGA-A6-6654-01A-21D-1835-10	chr11	11976630	13721941	129	0.9121	0.01577
TCGA-A6-6654-01A-21D-1835-10	chr11	13984445	17158099	193	1.042	0.0110213
TCGA-A6-6654-01A-21D-1835-10	chr11	19735241	20448312	90	0.834	0.0199461
TCGA-A6-6654-01A-21D-1835-10	chr11	20648255	26555973	77	1.6773	0.00284566
TCGA-A6-6654-01A-21D-1835-10	chr11	32975389	33120577	53	0.6607	0.0358497
TCGA-A6-6654-01A-21D-1835-10	chr11	49080279	55587868	125	2.3826	0.000990382
TCGA-A6-6654-01A-21D-1835-10	chr11	57946904	58711071	107	2.0198	0.0016357
TCGA-A6-6654-01A-21D-1835-10	chr11	59189501	60152591	157	0.9336	0.0148227
TCGA-A6-6654-01A-21D-1835-10	chr11	87013332	89450910	85	1.9305	0.00187371
TCGA-A6-6654-01A-21D-1835-10	chr11	92085480	92564989	79	1.9055	0.0019483
TCGA-A6-6654-01A-21D-1835-10	chr11	102401295	102937197	84	1.5195	0.00380017
TCGA-A6-6654-01A-21D-1835-10	chr11	123810297	124294583	133	1.5605	0.00351655
TCGA-CM-5349-01A-21D-1719-10	chr11	43775600	55653622	1101	-0.4175	0.0336329
TCGA-CM-5349-01A-21D-1719-10	chr11	55681116	71209429	4499	-0.4422	0.0245137
TCGA-CM-5349-01A-21D-1719-10	chr11	71528082	134257456	6124	-0.3896	0.0476098
TCGA-CM-6172-01A-11D-1650-10	chr11	63965312	77618796	3093	-0.6875	0.000673481
TCGA-CM-6172-01A-11D-1650-10	chr11	77632367	89819580	711	-0.5755	0.00387137
TCGA-CM-6172-01A-11D-1650-10	chr11	89883661	134257478	4399	-0.5649	0.00452322
TCGA-G4-6299-01A-11D-1771-10	chr11	4406542	5878557	544	-0.7771	0.000141982
TCGA-G4-6299-01A-11D-1771-10	chr11	31785012	48267233	1417	-0.5044	0.0106712
TCGA-G4-6299-01A-11D-1771-10	chr11	48327832	58170734	907	-0.4176	0.0335904
TCGA-G4-6299-01A-11D-1771-10	chr11	62848438	63233728	55	-1.3154	2.5752e-11
TCGA-G4-6299-01A-11D-1771-10	chr11	89701671	134257488	4436	-0.4316	0.0281048
TCGA-G4-6314-01A-11D-1719-10	chr11	2154268	2594118	83	2.0254	0.00162211
TCGA-G4-6314-01A-11D-1719-10	chr11	2606460	6238824	909	0.6961	0.0315414
TCGA-G4-6314-01A-11D-1719-10	chr11	8494698	9055248	117	2.6025	0.000755015
TCGA-A6-4105-01A-02D-1771-10	chr12	9304189	22778368	1211	-0.4096	0.00247603
TCGA-A6-4105-01A-02D-1771-10	chr12	27654900	40753142	643	-0.3205	0.0217991
TCGA-A6-4105-01A-02D-1771-10	chr12	40814044	44537298	237	-0.4003	0.0031988
TCGA-A6-4105-01A-02D-1771-10	chr12	55420222	55968979	135	-0.8592	0
TCGA-A6-4105-01A-02D-1771-10	chr12	71523134	83324225	619	-0.467	0.000416342
TCGA-A6-4105-01A-02D-1771-10	chr12	83379674	86198537	88	-0.8941	0
TCGA-A6-4105-01A-02D-1771-10	chr12	86199601	91365700	225	-0.4038	0.00290755
TCGA-A6-4105-01A-02D-1771-10	chr12	113905078	124820114	1556	0.2898	0.0425932
TCGA-A6-6654-01A-21D-1835-10	chr12	427309	968500	83	0.3366	0.0170202
TCGA-A6-6654-01A-21D-1835-10	chr12	8925896	9360837	152	0.6273	3.23444e-07
TCGA-A6-6654-01A-21D-1835-10	chr12	11420101	13142282	198	0.4139	0.0028196
TCGA-A6-6654-01A-21D-1835-10	chr12	13237885	23716201	556	1.2297	0
TCGA-A6-6654-01A-21D-1835-10	chr12	24995068	27654976	206	0.8589	0
TCGA-A6-6654-01A-21D-1835-10	chr12	27844710	39730936	457	0.7739	0
TCGA-A6-6654-01A-21D-1835-10	chr12	40037543	42555450	101	1.99	0
TCGA-A6-6654-01A-21D-1835-10	chr12	43862434	44917108	56	0.52	9.93022e-05
TCGA-A6-6654-01A-21D-1835-10	chr12	46254644	48398034	204	0.6714	4.37518e-09
TCGA-A6-6654-01A-21D-1835-10	chr12	62918308	64410708	95	1.5513	0
TCGA-A6-6654-01A-21D-1835-10	chr12	64519745	70004525	388	0.8419	0
TCGA-A6-6654-01A-21D-1835-10	chr12	70066677	75785035	270	1.3018	0
TCGA-A6-6654-01A-21D-1835-10	chr12	78359988	81675137	152	1.759	0
TCGA-A6-6654-01A-21D-1835-10	chr12	81839366	85695059	100	1.6889	0
TCGA-A6-6654-01A-21D-1835-10	chr12	86268176	88900095	114	1.7146	0
TCGA-A6-6654-01A-21D-1835-10	chr12	89984819	93101411	70	1.5369	0
TCGA-A6-6654-01A-21D-1835-10	chr12	93192656	94692469	81	0.6761	2.3519e-09
TCGA-A6-6654-01A-21D-1835-10	chr12	94794666	96707107	224	0.5375	4.89851e-05
TCGA-A6-6654-01A-21D-1835-10	chr12	98921627	100957167	236	0.5822	5.81609e-06
TCGA-A6-6654-01A-21D-1835-10	chr12	101603288	102056140	108	0.605	1.52696e-06
TCGA-A6-6654-01A-21D-1835-10	chr12	103288518	106773822	323	0.7552	0
TCGA-A6-6654-01A-21D-1835-10	chr12	106889835	108093137	102	0.7235	9.54792e-15
TCGA-A6-6654-01A-21D-1835-10	chr12	108145247	109052630	106	0.4276	0.00195918
TCGA-A6-6654-01A-21D-1835-10	chr12	116399069	116549231	50	2.3867	0
TCGA-CM-5349-01A-21D-1719-10	chr12	247440	7947314	1467	0.5853	4.90761e-06
TCGA-CM-5349-01A-21D-1719-10	chr12	8610497	11339415	445	0.3362	0.0171626
TCGA-D5-6539-01A-11D-1719-10	chr12	247463	11339479	2012	0.3109	0.0285629
TCGA-F4-6459-01A-11D-1771-10	chr12	247485	10854657	1874	0.5652	1.39524e-05
TCGA-F4-6459-01A-11D-1771-10	chr12	10978616	26217895	1070	0.6119	9.73222e-07
TCGA-F4-6459-01A-11D-1771-10	chr12	26220499	27800692	179	0.6679	6.75441e-09
TCGA-F4-6459-01A-11D-1771-10	chr12	27820132	32137707	315	0.6098	1.11908e-06
TCGA-F4-6459-01A-11D-1771-10	chr12	32138546	50822760	1788	0.6289	2.85963e-07
TCGA-G4-6299-01A-11D-1771-10	chr12	247467	9246073	1679	-0.3435	0.0131221
TCGA-G4-6299-01A-11D-1771-10	chr12	9251214	21175783	986	-0.777	0
TCGA-G4-6299-01A-11D-1771-10	chr12	21229376	22218173	166	-0.8303	0
TCGA-G4-6299-01A-11D-1771-10	chr12	22637670	26868647	193	-0.6011	4.85442e-07
TCGA-G4-6299-01A-11D-1771-10	chr12	26943068	29592279	185	-0.6412	1.01554e-08
TCGA-G4-6299-01A-11D-1771-10	chr12	51399149	53073602	514	0.3059	0.031463
TCGA-G4-6299-01A-11D-1771-10	chr12	53084917	53470949	178	0.3826	0.00612827
TCGA-G4-6299-01A-11D-1771-10	chr12	71523075	74932054	154	-0.6047	3.6579e-07
TCGA-G4-6299-01A-11D-1771-10	chr12	75601068	80982092	329	-0.7355	0
TCGA-G4-6299-01A-11D-1771-10	chr12	81015801	99065431	909	-0.5598	7.26926e-06
TCGA-G4-6299-01A-11D-1771-10	chr12	99093220	106821071	756	-0.5977	6.28832e-07
TCGA-G4-6299-01A-11D-1771-10	chr12	133149121	133780924	274	0.4084	0.00324914
TCGA-A6-4105-01A-02D-1771-10	chr13	23904288	23913366	90	-1.5815	0.00710212
TCGA-A6-4105-01A-02D-1771-10	chr13	103381848	103396125	144	-1.7303	0.00599898
TCGA-A6-6142-01A-11D-1771-10	chr13	19747973	24468254	448	0.625	0.0201104
TCGA-A6-6142-01A-11D-1771-10	chr13	24470975	29041120	511	1.78	0.00162234
TCGA-A6-6142-01A-11D-1771-10	chr13	29236566	113748852	3993	0.8012	0.0113578
TCGA-A6-6649-01A-11D-1771-10	chr13	31204982	115091625	4137	0.6998	0.015546
TCGA-A6-6654-01A-21D-1835-10	chr13	20656148	21364637	75	0.4395	0.0433723
TCGA-A6-6654-01A-21D-1835-10	chr13	21476796	25348920	371	0.5097	0.0315974
TCGA-A6-6654-01A-21D-1835-10	chr13	25376497	25882003	118	0.7223	0.0144534
TCGA-A6-6654-01A-21D-1835-10	chr13	26116076	28124542	120	0.6471	0.0185895
TCGA-A6-6654-01A-21D-1835-10	chr13	28155433	28644607	59	0.4467	0.0419135
TCGA-A6-6654-01A-21D-1835-10	chr13	29236529	32721959	198	0.8512	0.00985162
TCGA-A6-6654-01A-21D-1835-10	chr13	32753009	33111069	199	0.6511	0.0183312
TCGA-A6-6654-01A-21D-1835-10	chr13	33590785	33760025	59	0.714	0.0148438
TCGA-A6-6654-01A-21D-1835-10	chr13	36006368	36764065	58	1.1087	0.00523222
TCGA-A6-6654-01A-21D-1835-10	chr13	36828199	37582206	65	0.9654	0.00730413
TCGA-A6-6654-01A-21D-1835-10	chr13	37619402	39338500	104	1.263	0.00380674
TCGA-A6-6654-01A-21D-1835-10	chr13	39540976	40233529	53	0.9545	0.00750523
TCGA-A6-6654-01A-21D-1835-10	chr13	41133696	41932487	124	0.6022	0.0218638
TCGA-A6-6654-01A-21D-1835-10	chr13	42891667	45725812	119	0.7607	0.012819
TCGA-A6-6654-01A-21D-1835-10	chr13	45827009	46425676	77	0.6042	0.0217018
TCGA-A6-6654-01A-21D-1835-10	chr13	48542753	53422397	472	0.7603	0.0128347
TCGA-A6-6654-01A-21D-1835-10	chr13	57716520	58209050	56	0.7084	0.0151154
TCGA-A6-6654-01A-21D-1835-10	chr13	61141649	73312085	87	1.094	0.00540436
TCGA-A6-6654-01A-21D-1835-10	chr13	75876378	78493609	221	1.6091	0.00208929
TCGA-A6-6654-01A-21D-1835-10	chr13	80910933	92051345	60	0.6503	0.0183824
TCGA-A6-6654-01A-21D-1835-10	chr13	95813416	101726885	379	0.8426	0.0100903
TCGA-A6-6654-01A-21D-1835-10	chr13	101733909	103343247	51	1.9697	0.00125683
TCGA-A6-6654-01A-21D-1835-10	chr13	103381936	103402594	160	3.0896	0.000398113
TCGA-A6-6654-01A-21D-1835-10	chr13	103411075	103528145	66	0.7447	0.0134675
TCGA-A6-6654-01A-21D-1835-10	chr13	107145429	109831915	104	0.861	0.00958895
TCGA-AZ-5403-01A-01D-1650-10	chr13	19748059	115091652	5110	0.4123	0.0495514
TCGA-CK-4947-01B-11D-1650-10	chr13	19748066	40261688	1889	0.8273	0.010535
TCGA-CK-4947-01B-11D-1650-10	chr13	41133666	47345542	587	0.8535	0.00978909
TCGA-CK-4947-01B-11D-1650-10	chr13	47408992	51929144	276	0.7874	0.0118288
TCGA-CK-4947-01B-11D-1650-10	chr13	51941915	79219002	853	0.8368	0.0102558
TCGA-CK-4947-01B-11D-1650-10	chr13	79908454	84455575	66	0.9135	0.00833361
TCGA-CK-4947-01B-11D-1650-10	chr13	88327662	108863470	955	0.8711	0.0093282
TCGA-CK-4947-01B-11D-1650-10	chr13	108922679	115091626	532	0.775	0.0122751
TCGA-CM-5348-01A-21D-1719-10	chr13	19748041	23908303	325	0.8207	0.0107351
TCGA-CM-5348-01A-21D-1719-10	chr13	23908603	53420855	2707	0.5228	0.0298985
TCGA-CM-6172-01A-11D-1650-10	chr13	19748033	33333731	1412	0.5747	0.0242693
TCGA-CM-6172-01A-11D-1650-10	chr13	33347365	44411454	813	0.5977	0.0222344
TCGA-CM-6172-01A-11D-1650-10	chr13	44433790	53035904	764	0.5786	0.0239068
TCGA-CM-6172-01A-11D-1650-10	chr13	53048017	103301749	1307	0.5887	0.0230018
TCGA-CM-6172-01A-11D-1650-10	chr13	103315971	115091695	903	0.5331	0.0286491
TCGA-DM-A28F-01A-11D-A16V-10	chr13	39338449	39621969	81	2.425	0.000741008
TCGA-F4-6459-01A-11D-1771-10	chr13	19747988	29291999	994	1.6443	0.00197927
TCGA-F4-6460-01A-11D-1771-10	chr13	19747992	32811783	1220	0.8609	0.00959158
TCGA-F4-6460-01A-11D-1771-10	chr13	32813355	33338653	210	0.7689	0.0125032
TCGA-F4-6460-01A-11D-1771-10	chr13	33347365	53035978	1578	0.8502	0.00987897
TCGA-F4-6460-01A-11D-1771-10	chr13	53049003	115091694	2259	0.835	0.0103079
TCGA-F4-6854-01A-11D-1924-10	chr13	19748004	115091669	4813	0.4155	0.0487647
TCGA-G4-6294-01A-11D-1806-10	chr13	20025298	107219990	4703	1.3186	0.00342411
TCGA-G4-6294-01A-11D-1806-10	chr13	107822954	109859063	94	1.3471	0.00324829
TCGA-G4-6294-01A-11D-1806-10	chr13	110435812	115091631	497	1.2634	0.00380378
TCGA-G4-6297-01A-11D-1719-10	chr13	19748039	75936666	3062	1.2628	0.00380822
TCGA-G4-6297-01A-11D-1719-10	chr13	76104248	115091612	1626	1.2591	0.00383574
TCGA-G4-6299-01A-11D-1771-10	chr13	103381784	103402667	214	-1.4091	0.00881183
TCGA-G4-6299-01A-11D-1771-10	chr13	103411064	115091675	692	0.4318	0.0450099
TCGA-G4-6310-01A-11D-1719-10	chr13	19747970	49781409	2586	0.8453	0.0100145
TCGA-G4-6310-01A-11D-1719-10	chr13	49796379	115091644	2576	0.8367	0.0102587
TCGA-G4-6314-01A-11D-1719-10	chr13	19748057	27847477	830	0.6834	0.0164148
TCGA-G4-6314-01A-11D-1719-10	chr13	28001210	35685047	669	0.6964	0.0157208
TCGA-G4-6314-01A-11D-1719-10	chr13	35692516	80911762	2195	0.6544	0.0181217
TCGA-A6-4105-01A-02D-1771-10	chr14	30396497	33016121	271	-0.6654	0.0191526
TCGA-A6-4105-01A-02D-1771-10	chr14	34029324	47314955	632	-0.5279	0.037106
TCGA-A6-4105-01A-02D-1771-10	chr14	52182033	53066924	100	-0.5394	0.034976
TCGA-A6-4105-01A-02D-1771-10	chr14	53112926	57272068	314	-0.5443	0.0341137
TCGA-A6-4105-01A-02D-1771-10	chr14	57696471	60585259	272	-0.6183	0.0237679
TCGA-A6-4105-01A-02D-1771-10	chr14	60600682	65560465	656	-0.5817	0.0283181
TCGA-A6-4105-01A-02D-1771-10	chr14	70252824	75284944	783	-0.5293	0.0368385
TCGA-A6-4105-01A-02D-1771-10	chr14	75321849	92195743	1094	-0.5039	0.0420822
TCGA-A6-6142-01A-11D-1771-10	chr14	99723866	105995770	1173	-0.6438	0.0211189
TCGA-A6-6649-01A-11D-1771-10	chr14	36768315	38064076	62	1.4028	0.00524764
TCGA-A6-6649-01A-11D-1771-10	chr14	38679617	39870994	114	1.3284	0.00610852
TCGA-A6-6651-01A-21D-1835-10	chr14	105407966	105412857	51	-1.0012	0.00524689
TCGA-A6-6654-01A-21D-1835-10	chr14	20344482	20612051	54	2.5802	0.000890851
TCGA-A6-6654-01A-21D-1835-10	chr14	31061515	33046300	255	0.8133	0.0224356
TCGA-A6-6654-01A-21D-1835-10	chr14	56146339	60582406	286	0.7434	0.0280425
TCGA-A6-6654-01A-21D-1835-10	chr14	89068253	89341393	60	1.6633	0.00323835
TCGA-CM-5341-01A-01D-1408-10	chr14	105407996	105419653	101	0.9311	0.0158828
TCGA-CM-5349-01A-21D-1719-10	chr14	105407901	105419639	121	-0.6625	0.0194032
TCGA-F4-6809-01A-11D-1835-10	chr14	19377610	105995485	7980	-0.4775	0.0485239
TCGA-G4-6294-01A-11D-1806-10	chr14	19377566	21851987	575	-0.712	0.0156203
TCGA-G4-6294-01A-11D-1806-10	chr14	21854094	24776652	923	-0.7597	0.0127955
TCGA-G4-6294-01A-11D-1806-10	chr14	24784883	60193826	2203	-0.836	0.00946436
TCGA-G4-6294-01A-11D-1806-10	chr14	60194126	72431527	1302	-0.7972	0.0110046
TCGA-G4-6299-01A-11D-1771-10	chr14	19377556	23314914	779	-0.6173	0.0238798
TCGA-G4-6299-01A-11D-1771-10	chr14	71051551	71576546	95	-0.4764	0.0488173
TCGA-G4-6299-01A-11D-1771-10	chr14	88442754	97022639	1167	-0.4898	0.0453841
TCGA-G4-6307-01A-11D-1719-10	chr14	75230489	95942017	1764	0.5881	0.0488481
TCGA-G4-6307-01A-11D-1719-10	chr14	96010270	105995789	1359	0.5898	0.0485275
TCGA-A6-4105-01A-02D-1771-10	chr15	20739480	22082623	51	-0.4058	0
TCGA-A6-4105-01A-02D-1771-10	chr15	48583967	53081906	753	-0.3572	6.38298e-07
TCGA-A6-4105-01A-02D-1771-10	chr15	54008836	55475500	62	-1.3718	0
TCGA-A6-4105-01A-02D-1771-10	chr15	55483168	65968856	1322	-0.2715	0.00389657
TCGA-A6-4105-01A-02D-1771-10	chr15	67681150	71229101	299	-0.4557	0
TCGA-A6-6142-01A-11D-1771-10	chr15	20739565	87089195	7971	-0.3353	3.03569e-05
TCGA-A6-6142-01A-11D-1771-10	chr15	87531191	102463193	1211	-0.3651	4.72017e-08
TCGA-A6-6649-01A-11D-1771-10	chr15	45405207	53081105	962	0.3277	0.0093545
TCGA-A6-6649-01A-11D-1771-10	chr15	53081829	55976051	193	0.3163	0.0119335
TCGA-A6-6649-01A-11D-1771-10	chr15	56122128	68504045	1449	0.2634	0.0348627
TCGA-A6-6649-01A-11D-1771-10	chr15	68581950	75134680	860	0.3103	0.0135407
TCGA-A6-6654-01A-21D-1835-10	chr15	32908398	33359948	69	0.3825	0.00271746
TCGA-A6-6654-01A-21D-1835-10	chr15	33905499	35155185	283	0.3426	0.00675792
TCGA-A6-6654-01A-21D-1835-10	chr15	48775996	49288525	102	1.3375	0
TCGA-A6-6654-01A-21D-1835-10	chr15	49325192	51260464	219	0.8031	1.01795e-10
TCGA-A6-6654-01A-21D-1835-10	chr15	51529080	51809304	73	0.6157	2.54111e-06
TCGA-A6-6654-01A-21D-1835-10	chr15	51855577	53081833	218	0.5204	6.70916e-05
TCGA-A6-6654-01A-21D-1835-10	chr15	53957740	55527032	75	1.6275	0
TCGA-A6-6654-01A-21D-1835-10	chr15	56140993	56946635	92	1.4915	0
TCGA-A6-6654-01A-21D-1835-10	chr15	58471336	59359218	88	0.4625	0.000357629
TCGA-A6-6654-01A-21D-1835-10	chr15	59384752	61521286	143	0.4265	0.000923669
TCGA-A6-6654-01A-21D-1835-10	chr15	62270884	67571729	864	0.4025	0.00168113
TCGA-A6-6654-01A-21D-1835-10	chr15	68479855	69348954	102	0.3767	0.00311406
TCGA-A6-6654-01A-21D-1835-10	chr15	69560522	70388481	65	0.32	0.0110322
TCGA-A6-6654-01A-21D-1835-10	chr15	72260362	72853785	92	0.2951	0.0185469
TCGA-A6-6654-01A-21D-1835-10	chr15	81552083	85488343	459	0.4853	0.000189406
TCGA-A6-6654-01A-21D-1835-10	chr15	85634291	90969349	608	0.2778	0.0262825
TCGA-A6-6654-01A-21D-1835-10	chr15	91009486	94884008	344	0.2776	0.0263871
TCGA-A6-6654-01A-21D-1835-10	chr15	100185803	100942980	50	0.2992	0.0170511
TCGA-A6-6654-01A-21D-1835-10	chr15	101016271	102346759	192	0.266	0.033146
TCGA-AZ-5403-01A-01D-1650-10	chr15	20745088	22738202	62	-0.2458	0.0121868
TCGA-AZ-5403-01A-01D-1650-10	chr15	22833536	23572377	78	-0.2334	0.019511
TCGA-AZ-5403-01A-01D-1650-10	chr15	23577439	30700386	419	-0.2228	0.0282386
TCGA-AZ-5403-01A-01D-1650-10	chr15	30902002	45427403	2537	-0.218	0.0330913
TCGA-AZ-5403-01A-01D-1650-10	chr15	45427990	72952439	2958	-0.2096	0.0431475
TCGA-AZ-5403-01A-01D-1650-10	chr15	72957278	102463182	3111	-0.209	0.0439482
TCGA-CM-5341-01A-01D-1408-10	chr15	20739624	22738206	54	-0.2616	0.00623166
TCGA-CM-5341-01A-01D-1408-10	chr15	22836037	102463128	8682	-0.5858	0
TCGA-CM-5348-01A-21D-1719-10	chr15	65370165	102263294	4078	0.2452	0.0493257
TCGA-CM-5349-01A-21D-1719-10	chr15	82821210	84706460	210	0.3572	0.00487605
TCGA-CM-5349-01A-21D-1719-10	chr15	85147202	85400811	108	0.3753	0.00321752
TCGA-CM-5349-01A-21D-1719-10	chr15	85401211	89398742	269	0.3914	0.00219907
TCGA-CM-5349-01A-21D-1719-10	chr15	89400535	90293361	261	0.4253	0.000952328
TCGA-CM-5349-01A-21D-1719-10	chr15	90319838	102463177	900	0.3858	0.00251328
TCGA-DM-A28F-01A-11D-A16V-10	chr15	20739614	22369420	55	-0.9827	0
TCGA-DM-A28F-01A-11D-A16V-10	chr15	22738177	72954112	5907	-0.4671	0
TCGA-F4-6460-01A-11D-1771-10	chr15	20739534	38776502	1217	-0.3462	6.27521e-06
TCGA-F4-6460-01A-11D-1771-10	chr15	40226410	62256038	3526	-0.3011	0.000694365
TCGA-F4-6460-01A-11D-1771-10	chr15	62259569	63131089	90	-0.271	0.00399425
TCGA-F4-6460-01A-11D-1771-10	chr15	63349235	65937911	565	-0.2876	0.00163671
TCGA-F4-6460-01A-11D-1771-10	chr15	65943148	85400695	2456	-0.2663	0.0050129
TCGA-F4-6460-01A-11D-1771-10	chr15	85401494	91029256	672	-0.3089	0.00039359
TCGA-F4-6460-01A-11D-1771-10	chr15	91043194	102463113	703	-0.3031	0.000603758
TCGA-F4-6807-01A-11D-1835-10	chr15	20739651	89398465	7411	-0.4633	0
TCGA-F4-6807-01A-11D-1835-10	chr15	89399867	90902066	304	-0.3994	0
TCGA-F4-6807-01A-11D-1835-10	chr15	90903707	102463169	683	-0.4525	0
TCGA-F4-6809-01A-11D-1835-10	chr15	20739596	79748795	6844	-0.4935	0
TCGA-F4-6809-01A-11D-1835-10	chr15	79749495	102463183	1796	-0.4586	0
TCGA-F4-6854-01A-11D-1924-10	chr15	20739659	102463143	8237	-0.5334	0
TCGA-G4-6294-01A-11D-1806-10	chr15	20739545	34680084	1076	-0.8411	0
TCGA-G4-6294-01A-11D-1806-10	chr15	34820140	41863764	813	-0.7944	0
TCGA-G4-6294-01A-11D-1806-10	chr15	41961135	43441230	546	-0.7989	0
TCGA-G4-6297-01A-11D-1719-10	chr15	22836104	23052689	66	0.2779	0.0262304
TCGA-G4-6299-01A-11D-1771-10	chr15	22382490	33795799	744	-0.2469	0.0116628
TCGA-G4-6299-01A-11D-1771-10	chr15	33922146	51397228	2964	-0.4272	0
TCGA-G4-6299-01A-11D-1771-10	chr15	51519994	73766142	2488	-0.3085	0.00040584
TCGA-G4-6307-01A-11D-1719-10	chr15	20739545	43620828	2577	-0.4758	0
TCGA-G4-6307-01A-11D-1719-10	chr15	43621128	43815410	137	-0.4394	0
TCGA-G4-6307-01A-11D-1719-10	chr15	43815810	75558794	3987	-0.4437	0
TCGA-G4-6307-01A-11D-1719-10	chr15	75561785	83725174	1034	-0.4775	0
TCGA-G4-6307-01A-11D-1719-10	chr15	83781540	84651268	74	-0.4841	0
TCGA-G4-6307-01A-11D-1719-10	chr15	84651766	102463185	1515	-0.4542	0
TCGA-G4-6310-01A-11D-1719-10	chr15	49030483	102463136	5857	-0.214	0.0376188
TCGA-A6-6648-01A-11D-1771-10	chr16	97477	216612	54	-0.4059	0.0396449
TCGA-A6-6648-01A-11D-1771-10	chr16	227249	4732887	2047	-0.5107	0.0129758
TCGA-A6-6648-01A-11D-1771-10	chr16	88599177	90142225	529	-0.5071	0.0134891
TCGA-A6-6649-01A-11D-1771-10	chr16	97471	1129182	467	-0.7149	0.00138718
TCGA-A6-6649-01A-11D-1771-10	chr16	1143550	14927737	2312	-0.4434	0.0266725
TCGA-A6-6654-01A-21D-1835-10	chr16	10273842	14234532	284	0.3929	0.0106346
TCGA-A6-6654-01A-21D-1835-10	chr16	14334098	21969842	1069	0.7323	1.4643e-06
TCGA-A6-6654-01A-21D-1835-10	chr16	21991879	25704317	523	0.4841	0.00176538
TCGA-A6-6654-01A-21D-1835-10	chr16	27078371	28167782	185	0.3174	0.0386063
TCGA-A6-6654-01A-21D-1835-10	chr16	28187223	48278357	1645	0.3402	0.0266074
TCGA-A6-6654-01A-21D-1835-10	chr16	48329964	50788246	216	0.5535	0.000361506
TCGA-A6-6654-01A-21D-1835-10	chr16	50820775	53281289	94	0.7884	1.25235e-07
TCGA-A6-6654-01A-21D-1835-10	chr16	55690588	58768072	652	0.5153	0.000889016
TCGA-A6-6654-01A-21D-1835-10	chr16	66413277	71096158	1582	0.3867	0.0118966
TCGA-A6-6654-01A-21D-1835-10	chr16	71317491	75690421	691	0.3598	0.0190968
TCGA-A6-6654-01A-21D-1835-10	chr16	76587146	90142227	1503	0.3418	0.0259072
TCGA-CM-6172-01A-11D-1650-10	chr16	97440	3025697	1423	-0.782	0.00065672
TCGA-CM-6172-01A-11D-1650-10	chr16	3063391	5058571	763	-0.5938	0.00526464
TCGA-CM-6172-01A-11D-1650-10	chr16	19548204	69996859	5173	0.3542	0.0210184
TCGA-CM-6172-01A-11D-1650-10	chr16	70161176	71668641	439	0.3729	0.0152061
TCGA-CM-6172-01A-11D-1650-10	chr16	71682845	90141813	2059	0.3142	0.0406297
TCGA-D5-6539-01A-11D-1719-10	chr16	48278337	51175915	284	0.8688	1.03126e-09
TCGA-F4-6459-01A-11D-1771-10	chr16	97492	1129180	448	-0.5105	0.0130038
TCGA-F4-6459-01A-11D-1771-10	chr16	1143469	22336507	3294	-0.4034	0.0406998
TCGA-F4-6459-01A-11D-1771-10	chr16	28330322	31477792	1325	0.307	0.0455312
TCGA-F4-6459-01A-11D-1771-10	chr16	31478086	50666156	467	0.4612	0.0028488
TCGA-F4-6459-01A-11D-1771-10	chr16	50667520	67866328	1694	0.472	0.00227896
TCGA-F4-6459-01A-11D-1771-10	chr16	67876854	68265692	197	0.5244	0.000722021
TCGA-F4-6459-01A-11D-1771-10	chr16	68266288	90142227	2930	0.6943	6.00084e-06
TCGA-F4-6460-01A-11D-1771-10	chr16	15715602	67183405	4749	0.4311	0.00518955
TCGA-F4-6460-01A-11D-1771-10	chr16	67188755	90141809	3580	0.3795	0.0135315
TCGA-G4-6299-01A-11D-1771-10	chr16	7680581	11782224	241	-0.5083	0.0133158
TCGA-G4-6299-01A-11D-1771-10	chr16	11785703	22336509	1288	-0.6533	0.00274103
TCGA-G4-6307-01A-11D-1719-10	chr16	97443	30990609	5522	0.3655	0.0173051
TCGA-G4-6307-01A-11D-1719-10	chr16	30991327	90141810	5603	0.3544	0.0209469
TCGA-G4-6310-01A-11D-1719-10	chr16	97489	13329005	2662	0.3131	0.0413468
TCGA-G4-6314-01A-11D-1719-10	chr16	32264651	55880661	814	1.2356	0
TCGA-A6-6137-01A-11D-1771-10	chr17	6056	4836895	1297	-0.4521	0.00776311
TCGA-A6-6137-01A-11D-1771-10	chr17	4837393	17719549	2808	-0.4128	0.0145347
TCGA-A6-6137-01A-11D-1771-10	chr17	17720586	19318455	489	-0.4258	0.0118505
TCGA-A6-6648-01A-11D-1771-10	chr17	6050	17719597	4065	-0.5104	0.00289202
TCGA-A6-6648-01A-11D-1771-10	chr17	17720569	19284839	439	-0.5251	0.00222885
TCGA-A6-6649-01A-11D-1771-10	chr17	6071	16596291	3951	-0.409	0.0154192
TCGA-A6-6649-01A-11D-1771-10	chr17	16635218	19284857	615	-0.4683	0.005942
TCGA-A6-6649-01A-11D-1771-10	chr17	68171730	81052202	2686	-0.3658	0.0296122
TCGA-A6-6654-01A-21D-1835-10	chr17	29527493	29701109	98	1.8051	1.69563e-05
TCGA-A6-6654-01A-21D-1835-10	chr17	44171928	45507233	227	0.3987	0.038233
TCGA-A6-6654-01A-21D-1835-10	chr17	58003832	59761423	205	0.5741	0.00958013
TCGA-A6-6654-01A-21D-1835-10	chr17	65156364	67004191	274	0.4359	0.0280538
TCGA-CM-5341-01A-01D-1408-10	chr17	6009	18286832	4147	-0.5	0.0034672
TCGA-CM-5341-01A-01D-1408-10	chr17	37262068	39766737	941	0.8792	0.00127578
TCGA-D5-6539-01A-11D-1719-10	chr17	39215959	39334282	59	0.4151	0.0333188
TCGA-D5-6539-01A-11D-1719-10	chr17	79414581	81052223	561	-0.3315	0.0484936
TCGA-F4-6460-01A-11D-1771-10	chr17	6041	8077821	2740	-0.3779	0.0247522
TCGA-F4-6460-01A-11D-1771-10	chr17	17399248	20107859	661	-0.33	0.0495258
TCGA-F4-6809-01A-11D-1835-10	chr17	6061	1399337	177	-0.4054	0.0163027
TCGA-F4-6809-01A-11D-1835-10	chr17	1401217	2139807	240	-0.4542	0.00750091
TCGA-F4-6809-01A-11D-1835-10	chr17	2186943	81052239	13818	-0.384	0.02259
TCGA-G4-6307-01A-11D-1719-10	chr17	6073	17106349	4020	-0.4537	0.00756258
TCGA-G4-6307-01A-11D-1719-10	chr17	17116968	20799226	734	-0.4684	0.0059321
TCGA-G4-6310-01A-11D-1719-10	chr17	6072	6352598	1672	-0.3672	0.0290083
TCGA-G4-6310-01A-11D-1719-10	chr17	6360886	7842948	896	-0.343	0.0412041
TCGA-G4-6310-01A-11D-1719-10	chr17	7849024	21454542	2210	-0.4326	0.0106365
TCGA-G4-6314-01A-11D-1719-10	chr17	18694266	19246656	69	-0.3522	0.0361044
TCGA-A6-4105-01A-02D-1771-10	chr18	163300	645012	60	-0.4606	0.0206479
TCGA-A6-4105-01A-02D-1771-10	chr18	658190	2700801	78	-0.6392	0.0049509
TCGA-A6-4105-01A-02D-1771-10	chr18	2718309	9211642	431	-0.5689	0.00849962
TCGA-A6-4105-01A-02D-1771-10	chr18	9263825	19371384	572	-0.5195	0.0126326
TCGA-A6-4105-01A-02D-1771-10	chr18	19395610	24442484	406	-0.4777	0.0178643
TCGA-A6-4105-01A-02D-1771-10	chr18	25543294	29477737	256	-0.7895	0.0016945
TCGA-A6-4105-01A-02D-1771-10	chr18	29493307	30517993	79	-0.4703	0.0190154
TCGA-A6-4105-01A-02D-1771-10	chr18	31322871	33702159	176	-0.7832	0.00176869
TCGA-A6-4105-01A-02D-1771-10	chr18	33706171	39535233	128	-0.5809	0.00773582
TCGA-A6-4105-01A-02D-1771-10	chr18	40854164	44336332	265	-0.5908	0.00716194
TCGA-A6-4105-01A-02D-1771-10	chr18	44542709	59894813	892	-0.6687	0.00397703
TCGA-A6-4105-01A-02D-1771-10	chr18	59942580	78005154	843	-0.7294	0.00256861
TCGA-A6-6137-01A-11D-1771-10	chr18	163351	12984121	870	-0.4397	0.0247062
TCGA-A6-6137-01A-11D-1771-10	chr18	13008436	46284381	1847	-0.3932	0.0371883
TCGA-A6-6137-01A-11D-1771-10	chr18	46287804	78005135	1563	-0.4631	0.0202131
TCGA-A6-6648-01A-11D-1771-10	chr18	70417689	77960672	403	-0.4526	0.0221089
TCGA-A6-6654-01A-21D-1835-10	chr18	14124361	18535145	58	0.5395	0.0107729
TCGA-A6-6654-01A-21D-1835-10	chr18	18550289	25585828	556	0.4197	0.0250945
TCGA-A6-6654-01A-21D-1835-10	chr18	28989381	29868015	177	0.45	0.0200253
TCGA-A6-6654-01A-21D-1835-10	chr18	30846929	44336390	603	0.6421	0.00569553
TCGA-A6-6654-01A-21D-1835-10	chr18	51851053	56620901	288	0.5532	0.00985243
TCGA-A6-6654-01A-21D-1835-10	chr18	57013210	59757736	59	0.8508	0.00187573
TCGA-A6-6654-01A-21D-1835-10	chr18	60015393	61264439	121	0.3354	0.0493378
TCGA-A6-6654-01A-21D-1835-10	chr18	61449623	66377239	94	0.5169	0.0125216
TCGA-A6-6654-01A-21D-1835-10	chr18	66504053	67781781	52	1.3497	0.000252077
TCGA-CM-5341-01A-01D-1408-10	chr18	163332	644948	59	-0.4078	0.0326601
TCGA-CM-5341-01A-01D-1408-10	chr18	662111	14533084	925	-0.4186	0.0296943
TCGA-CM-5341-01A-01D-1408-10	chr18	14748475	19995627	179	-0.3783	0.0425147
TCGA-CM-5341-01A-01D-1408-10	chr18	20529563	54694259	1837	-0.4412	0.0243879
TCGA-CM-5341-01A-01D-1408-10	chr18	55021649	77960739	1120	-0.4943	0.015548
TCGA-CM-5348-01A-21D-1719-10	chr18	40850333	43329789	93	0.8306	0.00206982
TCGA-CM-5348-01A-21D-1719-10	chr18	43422053	44470869	204	0.9118	0.00140729
TCGA-CM-5348-01A-21D-1719-10	chr18	44559384	47113103	131	1.1089	0.000607884
TCGA-CM-5349-01A-21D-1719-10	chr18	163332	13885406	1016	-0.3777	0.0427457
TCGA-CM-5349-01A-21D-1719-10	chr18	14105680	19780596	222	-0.3921	0.0375559
TCGA-CM-5349-01A-21D-1719-10	chr18	30991995	44470879	659	-0.3618	0.0493847
TCGA-CM-5349-01A-21D-1719-10	chr18	44542788	44560176	59	-1.0869	0.000266789
TCGA-CM-5349-01A-21D-1719-10	chr18	76753856	77960710	159	-0.3834	0.0406046
TCGA-CM-6172-01A-11D-1650-10	chr18	163341	78005163	4308	-0.5249	0.0120888
TCGA-DM-A28F-01A-11D-A16V-10	chr18	163322	7049136	443	-0.6314	0.00525002
TCGA-DM-A28F-01A-11D-A16V-10	chr18	7231539	77960685	3789	-0.4698	0.0190961
TCGA-F4-6459-01A-11D-1771-10	chr18	163296	77960678	4310	-0.5436	0.0103938
TCGA-F4-6460-01A-11D-1771-10	chr18	163321	77960691	4327	-0.8564	0.00108614
TCGA-F4-6805-01A-11D-1835-10	chr18	163342	77960691	4017	-0.3816	0.041268
TCGA-F4-6807-01A-11D-1835-10	chr18	163292	77960686	4032	-0.4794	0.0176107
TCGA-F4-6809-01A-11D-1835-10	chr18	163286	33713212	2089	-0.4934	0.0156648
TCGA-F4-6809-01A-11D-1835-10	chr18	33718775	77960701	2001	-0.4849	0.0168166
TCGA-F4-6854-01A-11D-1924-10	chr18	163299	77960686	3977	-0.5604	0.00909029
TCGA-G4-6294-01A-11D-1806-10	chr18	163314	44542961	2660	-0.8556	0.00109181
TCGA-G4-6294-01A-11D-1806-10	chr18	44549493	77960766	1701	-0.8121	0.00145507
TCGA-G4-6299-01A-11D-1771-10	chr18	44627214	52899785	390	-0.4002	0.0349381
TCGA-G4-6299-01A-11D-1771-10	chr18	53254287	67788833	742	-0.7353	0.00246405
TCGA-G4-6307-01A-11D-1719-10	chr18	163302	3879389	311	-0.4174	0.030009
TCGA-G4-6307-01A-11D-1719-10	chr18	3879786	19444540	913	-0.4815	0.0173027
TCGA-G4-6307-01A-11D-1719-10	chr18	19761378	77960686	3107	-0.4663	0.019671
TCGA-G4-6310-01A-11D-1719-10	chr18	163314	77960679	4303	-0.5381	0.0108637
TCGA-G4-6314-01A-11D-1719-10	chr18	14840635	77960660	3319	-0.503	0.0144662
TCGA-G4-6315-01A-11D-1719-10	chr18	163298	44555019	2681	-0.4121	0.0314426
TCGA-G4-6315-01A-11D-1719-10	chr18	44555335	77960762	1660	-0.4168	0.0301677
TCGA-A6-6142-01A-11D-1771-10	chr19	110713	9361698	3148	-0.6363	0.00195433
TCGA-A6-6142-01A-11D-1771-10	chr19	9362194	14000752	1686	-0.6021	0.00354995
TCGA-A6-6142-01A-11D-1771-10	chr19	14001152	17430325	1113	-0.5516	0.00800367
TCGA-A6-6142-01A-11D-1771-10	chr19	17439368	31768451	1510	-0.5208	0.0126855
TCGA-A6-6649-01A-11D-1771-10	chr19	281369	1008609	288	-0.5876	0.00451877
TCGA-A6-6649-01A-11D-1771-10	chr19	1014169	1826956	356	-0.6509	0.0014954
TCGA-A6-6654-01A-21D-1835-10	chr19	9008206	9050022	70	2.3298	0
TCGA-A6-6654-01A-21D-1835-10	chr19	9050122	9077736	149	3.481	0
TCGA-A6-6654-01A-21D-1835-10	chr19	9080489	9091742	95	2.0424	0
TCGA-A6-6654-01A-21D-1835-10	chr19	38375864	38877380	207	0.4649	0.0272616
TCGA-A6-6654-01A-21D-1835-10	chr19	44112096	44778669	359	0.5862	0.00576264
TCGA-A6-6654-01A-21D-1835-10	chr19	44791353	44936412	78	2.4518	0
TCGA-CM-5349-01A-21D-1719-10	chr19	53848727	54080300	88	-0.8671	7.05698e-06
TCGA-F4-6460-01A-11D-1771-10	chr19	57910425	59082625	748	-0.6306	0.00216491
TCGA-G4-6299-01A-11D-1771-10	chr19	8808407	9091467	443	-1.6039	0
TCGA-A6-4105-01A-02D-1771-10	chr2	79253832	80816530	54	-0.3837	0.0182794
TCGA-A6-4105-01A-02D-1771-10	chr2	160245871	163236469	298	-0.6073	2.47208e-05
TCGA-A6-4105-01A-02D-1771-10	chr2	163393435	177054799	1431	-0.681	1.96264e-07
TCGA-A6-4105-01A-02D-1771-10	chr2	177202258	185803606	1526	-0.9228	0
TCGA-A6-4105-01A-02D-1771-10	chr2	186669814	186697799	50	-2.3213	0
TCGA-A6-4105-01A-02D-1771-10	chr2	187692719	190313109	97	-0.7936	0
TCGA-A6-4105-01A-02D-1771-10	chr2	190592633	190742044	52	-0.3983	0.0137069
TCGA-A6-4105-01A-02D-1771-10	chr2	191069839	201407290	642	-0.3508	0.0335365
TCGA-A6-6649-01A-11D-1771-10	chr2	109382965	113089973	411	0.3561	0.0361157
TCGA-A6-6649-01A-11D-1771-10	chr2	136570420	220312750	7705	0.3463	0.0421983
TCGA-A6-6654-01A-21D-1835-10	chr2	15674660	17836517	71	0.5114	0.00179939
TCGA-A6-6654-01A-21D-1835-10	chr2	17961971	23926139	326	0.7938	5.8462e-09
TCGA-A6-6654-01A-21D-1835-10	chr2	29404450	31621456	155	0.5566	0.000584594
TCGA-A6-6654-01A-21D-1835-10	chr2	32463244	37268288	367	0.8236	1.30528e-10
TCGA-A6-6654-01A-21D-1835-10	chr2	37299329	37468848	66	0.4632	0.00516139
TCGA-A6-6654-01A-21D-1835-10	chr2	37873008	38604270	54	0.8368	1.13525e-11
TCGA-A6-6654-01A-21D-1835-10	chr2	38809183	39200908	82	0.7002	3.66959e-06
TCGA-A6-6654-01A-21D-1835-10	chr2	42180126	44003963	193	0.5498	0.000699165
TCGA-A6-6654-01A-21D-1835-10	chr2	44040266	46739762	203	0.7484	2.42192e-07
TCGA-A6-6654-01A-21D-1835-10	chr2	47132598	48066796	134	0.3457	0.0425977
TCGA-A6-6654-01A-21D-1835-10	chr2	48681698	48982630	68	0.5179	0.00154447
TCGA-A6-6654-01A-21D-1835-10	chr2	50779715	54155355	86	0.9431	0
TCGA-A6-6654-01A-21D-1835-10	chr2	54175540	55214767	143	0.8261	8.64604e-11
TCGA-A6-6654-01A-21D-1835-10	chr2	55402964	55785942	94	0.9894	0
TCGA-A6-6654-01A-21D-1835-10	chr2	58386481	61121557	52	0.5029	0.00218833
TCGA-A6-6654-01A-21D-1835-10	chr2	61462958	63101511	151	0.4015	0.0167711
TCGA-A6-6654-01A-21D-1835-10	chr2	63720009	69053197	268	0.9714	0
TCGA-A6-6654-01A-21D-1835-10	chr2	69173424	71577325	288	0.4149	0.0131696
TCGA-A6-6654-01A-21D-1835-10	chr2	73635808	73682294	55	2.3417	0
TCGA-A6-6654-01A-21D-1835-10	chr2	79384338	84834147	68	1.3676	0
TCGA-A6-6654-01A-21D-1835-10	chr2	84885439	86669282	325	0.3832	0.0230627
TCGA-A6-6654-01A-21D-1835-10	chr2	86756384	88861792	181	0.6375	4.88993e-05
TCGA-A6-6654-01A-21D-1835-10	chr2	88913274	97788618	458	0.456	0.00597628
TCGA-A6-6654-01A-21D-1835-10	chr2	98196886	102851657	560	0.5154	0.00163847
TCGA-A6-6654-01A-21D-1835-10	chr2	102984334	108626957	281	1.0016	0
TCGA-A6-6654-01A-21D-1835-10	chr2	108921050	111398643	343	0.6965	4.37912e-06
TCGA-A6-6654-01A-21D-1835-10	chr2	111431669	114399595	379	0.6682	1.51748e-05
TCGA-A6-6654-01A-21D-1835-10	chr2	119600513	125175104	241	0.5673	0.000437656
TCGA-A6-6654-01A-21D-1835-10	chr2	127451405	131223271	420	0.4533	0.00630982
TCGA-A6-6654-01A-21D-1835-10	chr2	131412540	131981503	90	0.4546	0.00614724
TCGA-A6-6654-01A-21D-1835-10	chr2	132019314	133483257	68	0.5447	0.000797658
TCGA-A6-6654-01A-21D-1835-10	chr2	135981991	136873364	157	0.5587	0.000552733
TCGA-A6-6654-01A-21D-1835-10	chr2	137814015	149247910	175	1.9561	0
TCGA-A6-6654-01A-21D-1835-10	chr2	149248010	152325126	155	0.7076	2.54755e-06
TCGA-A6-6654-01A-21D-1835-10	chr2	152326283	152525555	157	2.4094	0
TCGA-A6-6654-01A-21D-1835-10	chr2	152527589	154334976	122	0.9099	0
TCGA-A6-6654-01A-21D-1835-10	chr2	157352590	159459580	97	1.9115	0
TCGA-A6-6654-01A-21D-1835-10	chr2	159477517	160176812	97	0.5436	0.000820439
TCGA-A6-6654-01A-21D-1835-10	chr2	160181376	160335100	54	1.6606	0
TCGA-A6-6654-01A-21D-1835-10	chr2	162696345	163144671	60	2.3198	0
TCGA-A6-6654-01A-21D-1835-10	chr2	163693045	166226737	152	1.7656	0
TCGA-A6-6654-01A-21D-1835-10	chr2	167168046	168115618	131	2.2671	0
TCGA-A6-6654-01A-21D-1835-10	chr2	168811982	170063604	123	1.6463	0
TCGA-A6-6654-01A-21D-1835-10	chr2	170218829	170471074	54	0.3689	0.0293194
TCGA-A6-6654-01A-21D-1835-10	chr2	170747641	172291618	118	1.1057	0
TCGA-A6-6654-01A-21D-1835-10	chr2	173423471	175689149	178	0.7687	5.57798e-08
TCGA-A6-6654-01A-21D-1835-10	chr2	178080282	178494204	81	0.4548	0.00612255
TCGA-A6-6654-01A-21D-1835-10	chr2	179365765	179401673	61	2.3629	0
TCGA-A6-6654-01A-21D-1835-10	chr2	179402073	179546104	120	3.5713	0
TCGA-A6-6654-01A-21D-1835-10	chr2	179569330	179650657	119	2.8456	0
TCGA-A6-6654-01A-21D-1835-10	chr2	179654124	182347089	97	1.8268	0
TCGA-A6-6654-01A-21D-1835-10	chr2	189868946	190585430	114	1.1967	0
TCGA-A6-6654-01A-21D-1835-10	chr2	191069829	197511086	332	1.311	0
TCGA-A6-6654-01A-21D-1835-10	chr2	197657796	198621174	144	0.8726	0
TCGA-A6-6654-01A-21D-1835-10	chr2	201332050	202211317	203	0.9995	0
TCGA-A6-6654-01A-21D-1835-10	chr2	202272149	202552023	52	0.8081	1.1622e-09
TCGA-A6-6654-01A-21D-1835-10	chr2	202582788	209358242	751	1.0585	0
TCGA-A6-6654-01A-21D-1835-10	chr2	210588333	210867354	85	2.1426	0
TCGA-A6-6654-01A-21D-1835-10	chr2	210962844	212295647	52	2.2936	0
TCGA-A6-6654-01A-21D-1835-10	chr2	216271881	219738187	510	0.4178	0.0124861
TCGA-A6-6654-01A-21D-1835-10	chr2	223158881	225653742	163	0.7352	5.58018e-07
TCGA-A6-6654-01A-21D-1835-10	chr2	225681299	228384663	175	1.0119	0
TCGA-A6-6654-01A-21D-1835-10	chr2	228881110	231106102	155	1.0046	0
TCGA-A6-6654-01A-21D-1835-10	chr2	231405645	231951804	52	0.5616	0.000511256
TCGA-A6-6654-01A-21D-1835-10	chr2	235404621	237998502	111	0.3573	0.0354256
TCGA-A6-6654-01A-21D-1835-10	chr2	238234215	238688082	134	0.4719	0.00430835
TCGA-A6-6654-01A-21D-1835-10	chr2	238785903	242815270	658	0.3848	0.0224408
TCGA-F4-6459-01A-11D-1771-10	chr2	87221931	99976907	913	0.4105	0.0142692
TCGA-F4-6459-01A-11D-1771-10	chr2	99985834	108488708	566	0.388	0.0212407
TCGA-F4-6459-01A-11D-1771-10	chr2	108496459	109086533	52	0.3983	0.0177486
TCGA-F4-6459-01A-11D-1771-10	chr2	109086947	110594983	238	0.4273	0.0104594
TCGA-F4-6459-01A-11D-1771-10	chr2	111291600	132290875	1407	0.3591	0.0344117
TCGA-F4-6459-01A-11D-1771-10	chr2	175292496	185802398	1696	0.7363	5.2211e-07
TCGA-F4-6460-01A-11D-1771-10	chr2	231113584	238726869	949	-0.3469	0.0359085
TCGA-G4-6299-01A-11D-1771-10	chr2	102475427	113343596	1035	-0.4889	0.00166437
TCGA-G4-6299-01A-11D-1771-10	chr2	113414722	177054724	4253	-0.7476	2.37699e-13
TCGA-G4-6299-01A-11D-1771-10	chr2	178081406	178494215	79	-0.3353	0.0438145
TCGA-G4-6299-01A-11D-1771-10	chr2	178769821	179350389	73	-0.386	0.0174829
TCGA-G4-6299-01A-11D-1771-10	chr2	179355432	179547906	652	-2.0009	0
TCGA-G4-6299-01A-11D-1771-10	chr2	179548726	201283938	1621	-0.6874	1.05561e-07
TCGA-G4-6299-01A-11D-1771-10	chr2	207040920	213403179	591	-0.5447	0.00030724
TCGA-G4-6310-01A-11D-1719-10	chr2	227659978	242815313	1943	0.3657	0.0309052
TCGA-A6-4105-01A-02D-1771-10	chr20	209889	1517806	193	-0.4947	0.00883441
TCGA-A6-4105-01A-02D-1771-10	chr20	1551453	14066231	1075	-0.5392	0.0057086
TCGA-A6-4105-01A-02D-1771-10	chr20	15913908	43804682	2786	0.8975	0.00150928
TCGA-A6-4105-01A-02D-1771-10	chr20	43881650	48273139	818	0.9885	0.00102555
TCGA-A6-4105-01A-02D-1771-10	chr20	48431529	50139849	191	1.0469	0.000811883
TCGA-A6-4105-01A-02D-1771-10	chr20	50140339	62904815	1586	0.9659	0.00112585
TCGA-A6-6137-01A-11D-1771-10	chr20	76607	3025375	475	0.4164	0.0229292
TCGA-A6-6137-01A-11D-1771-10	chr20	3027245	5897442	418	0.4401	0.0192976
TCGA-A6-6137-01A-11D-1771-10	chr20	5903454	18143088	547	0.4552	0.0173384
TCGA-A6-6137-01A-11D-1771-10	chr20	18162354	20349141	184	0.3955	0.0268197
TCGA-A6-6137-01A-11D-1771-10	chr20	20392700	34541672	1397	0.4073	0.024535
TCGA-A6-6137-01A-11D-1771-10	chr20	34560579	43726388	1008	0.5117	0.0118262
TCGA-A6-6137-01A-11D-1771-10	chr20	43727047	62193629	2265	0.4642	0.0162829
TCGA-A6-6137-01A-11D-1771-10	chr20	62195897	62904803	325	0.3705	0.0325467
TCGA-A6-6142-01A-11D-1771-10	chr20	76648	34541782	2989	0.6977	0.00396177
TCGA-A6-6142-01A-11D-1771-10	chr20	34542118	62904806	3505	0.6282	0.00580761
TCGA-A6-6648-01A-11D-1771-10	chr20	76613	629466	86	-0.4422	0.0149961
TCGA-A6-6648-01A-11D-1771-10	chr20	25656664	34535412	1003	0.8247	0.00210202
TCGA-A6-6648-01A-11D-1771-10	chr20	34542130	36560095	270	0.8346	0.0020069
TCGA-A6-6648-01A-11D-1771-10	chr20	36611874	41514445	463	1.0403	0.00083317
TCGA-A6-6648-01A-11D-1771-10	chr20	42142178	43355860	185	0.9282	0.00132053
TCGA-A6-6648-01A-11D-1771-10	chr20	43378992	43945122	135	0.7712	0.00271978
TCGA-A6-6648-01A-11D-1771-10	chr20	43955900	45867542	430	0.9149	0.00139862
TCGA-A6-6648-01A-11D-1771-10	chr20	45874779	62904879	2069	0.6837	0.00426959
TCGA-A6-6649-01A-11D-1771-10	chr20	36611877	41514425	483	0.3209	0.0487955
TCGA-A6-6651-01A-21D-1835-10	chr20	29845440	30556258	90	1.0185	0.000908373
TCGA-A6-6651-01A-21D-1835-10	chr20	30584403	62904799	3375	1.0147	0.000922296
TCGA-A6-6654-01A-21D-1835-10	chr20	209893	1210506	152	1.2754	0.000355943
TCGA-A6-6654-01A-21D-1835-10	chr20	1424447	14066248	1064	0.8991	0.00149868
TCGA-A6-6654-01A-21D-1835-10	chr20	15967385	21126186	378	0.7643	0.00281434
TCGA-A6-6654-01A-21D-1835-10	chr20	29960647	30432748	85	0.7929	0.00244612
TCGA-A6-6654-01A-21D-1835-10	chr20	30433124	32026758	301	0.9455	0.00122658
TCGA-A6-6654-01A-21D-1835-10	chr20	32207329	36149739	867	0.8447	0.00191509
TCGA-A6-6654-01A-21D-1835-10	chr20	36488270	40054716	428	1.0629	0.000762913
TCGA-A6-6654-01A-21D-1835-10	chr20	40068637	41514448	58	2.3371	2.39535e-05
TCGA-A6-6654-01A-21D-1835-10	chr20	42086684	43610443	240	0.9245	0.00134172
TCGA-A6-6654-01A-21D-1835-10	chr20	43922529	44108578	70	0.9163	0.00139015
TCGA-A6-6654-01A-21D-1835-10	chr20	44187469	45004344	277	0.9155	0.00139498
TCGA-A6-6654-01A-21D-1835-10	chr20	45129946	52569941	766	0.8666	0.00173267
TCGA-A6-6654-01A-21D-1835-10	chr20	52645416	57782029	383	0.8318	0.00203327
TCGA-A6-6654-01A-21D-1835-10	chr20	58514141	62904835	935	0.7272	0.00339548
TCGA-AZ-5403-01A-01D-1650-10	chr20	1902037	42747187	3523	0.4463	0.018463
TCGA-AZ-5403-01A-01D-1650-10	chr20	42814983	44518904	374	0.6911	0.00410347
TCGA-AZ-5403-01A-01D-1650-10	chr20	44520253	61491570	1669	0.7469	0.00307077
TCGA-AZ-5403-01A-01D-1650-10	chr20	61510949	62904872	505	0.7127	0.00366083
TCGA-CM-5341-01A-01D-1408-10	chr20	76627	62904819	6203	0.4788	0.0147282
TCGA-CM-5348-01A-21D-1719-10	chr20	76692	61492771	6036	0.4425	0.0189693
TCGA-CM-5348-01A-21D-1719-10	chr20	61510872	62078107	184	0.8691	0.0017132
TCGA-CM-5348-01A-21D-1719-10	chr20	62120235	62904795	385	0.7402	0.00317687
TCGA-CM-5349-01A-21D-1719-10	chr20	76678	1585642	228	-0.4086	0.0212081
TCGA-CM-5349-01A-21D-1719-10	chr20	29845482	50139872	3044	0.6192	0.00611538
TCGA-CM-5349-01A-21D-1719-10	chr20	50140063	62904841	1535	0.6498	0.00514114
TCGA-CM-6172-01A-11D-1650-10	chr20	76678	44642109	4291	0.381	0.029981
TCGA-CM-6172-01A-11D-1650-10	chr20	44644929	62904803	2128	0.4733	0.0152923
TCGA-DM-A28F-01A-11D-A16V-10	chr20	76658	62904841	6221	0.7317	0.00331784
TCGA-F4-6459-01A-11D-1771-10	chr20	76697	2730023	377	0.4946	0.01324
TCGA-F4-6459-01A-11D-1771-10	chr20	2818908	3128232	84	0.518	0.011351
TCGA-F4-6459-01A-11D-1771-10	chr20	3128911	6017730	453	0.4247	0.0215721
TCGA-F4-6459-01A-11D-1771-10	chr20	6022274	32378943	1528	0.5294	0.0105476
TCGA-F4-6459-01A-11D-1771-10	chr20	32399291	34021956	321	0.7301	0.0033452
TCGA-F4-6459-01A-11D-1771-10	chr20	34025117	34528888	182	0.6931	0.0040599
TCGA-F4-6459-01A-11D-1771-10	chr20	34542111	43945123	1101	0.7855	0.00253558
TCGA-F4-6459-01A-11D-1771-10	chr20	43955874	55982621	1278	0.8033	0.00232666
TCGA-F4-6459-01A-11D-1771-10	chr20	56073618	57009627	67	0.7958	0.00241208
TCGA-F4-6459-01A-11D-1771-10	chr20	57019191	60859107	347	0.7596	0.002881
TCGA-F4-6459-01A-11D-1771-10	chr20	60864276	61443928	180	0.7228	0.00347351
TCGA-F4-6459-01A-11D-1771-10	chr20	61444219	61959760	169	0.7753	0.00266538
TCGA-F4-6459-01A-11D-1771-10	chr20	61981406	62326877	202	0.7928	0.0024473
TCGA-F4-6459-01A-11D-1771-10	chr20	62328688	62493541	60	0.8017	0.00234457
TCGA-F4-6459-01A-11D-1771-10	chr20	62591229	62664279	52	0.7273	0.00339373
TCGA-F4-6459-01A-11D-1771-10	chr20	62698268	62904831	71	0.8015	0.00234683
TCGA-F4-6460-01A-11D-1771-10	chr20	76698	2816248	432	1.1161	0.000623595
TCGA-F4-6460-01A-11D-1771-10	chr20	2818877	3026810	50	1.0602	0.000770924
TCGA-F4-6460-01A-11D-1771-10	chr20	3028413	6017705	483	1.1032	0.000654374
TCGA-F4-6460-01A-11D-1771-10	chr20	6022215	32379001	1565	0.9273	0.00132565
TCGA-F4-6460-01A-11D-1771-10	chr20	32399333	33874610	305	0.7871	0.00251591
TCGA-F4-6460-01A-11D-1771-10	chr20	34116245	34435245	90	0.8004	0.00235925
TCGA-F4-6460-01A-11D-1771-10	chr20	34457384	34778648	50	0.653	0.00505034
TCGA-F4-6460-01A-11D-1771-10	chr20	34797461	43836409	1000	0.8022	0.00233896
TCGA-F4-6460-01A-11D-1771-10	chr20	43836716	43945118	55	0.5823	0.00759892
TCGA-F4-6460-01A-11D-1771-10	chr20	43955947	48699358	821	0.8472	0.00189315
TCGA-F4-6460-01A-11D-1771-10	chr20	48713216	61443934	1075	0.7655	0.00279762
TCGA-F4-6460-01A-11D-1771-10	chr20	61444536	62493556	443	0.7762	0.00265361
TCGA-F4-6460-01A-11D-1771-10	chr20	62500636	62904890	153	0.7655	0.00279762
TCGA-F4-6807-01A-11D-1835-10	chr20	76668	1552554	194	0.4775	0.0148592
TCGA-F4-6809-01A-11D-1835-10	chr20	76698	25666600	1815	-0.359	0.0357647
TCGA-F4-6809-01A-11D-1835-10	chr20	29847271	62904882	4073	0.5796	0.00772341
TCGA-F4-6854-01A-11D-1924-10	chr20	76697	25666177	1749	-0.527	0.00642776
TCGA-F4-6854-01A-11D-1924-10	chr20	25666639	44506958	1923	1.0255	0.000883374
TCGA-F4-6854-01A-11D-1924-10	chr20	44511195	62904865	1866	0.9589	0.00115926
TCGA-G4-6294-01A-11D-1806-10	chr20	76686	62680218	6551	0.846	0.00190365
TCGA-G4-6294-01A-11D-1806-10	chr20	62694643	62904813	74	0.9105	0.00142567
TCGA-G4-6297-01A-11D-1719-10	chr20	76705	62904877	5040	0.9849	0.00104079
TCGA-G4-6299-01A-11D-1771-10	chr20	656122	1460626	116	-0.6093	0.00293137
TCGA-G4-6299-01A-11D-1771-10	chr20	1584677	2968653	223	-0.5524	0.00502536
TCGA-G4-6299-01A-11D-1771-10	chr20	2985687	14066298	828	-0.5087	0.00769146
TCGA-G4-6299-01A-11D-1771-10	chr20	15210569	23016270	462	-0.5864	0.00363419
TCGA-G4-6299-01A-11D-1771-10	chr20	31873907	37177356	1039	-0.4229	0.0182858
TCGA-G4-6299-01A-11D-1771-10	chr20	44259550	44517424	89	0.6337	0.0056286
TCGA-G4-6299-01A-11D-1771-10	chr20	44519323	45003937	182	0.6337	0.0056286
TCGA-G4-6299-01A-11D-1771-10	chr20	45129954	61978096	1721	0.345	0.0399352
TCGA-G4-6299-01A-11D-1771-10	chr20	61981362	62904822	428	0.37	0.0326752
TCGA-G4-6307-01A-11D-1719-10	chr20	1600507	20340898	1391	0.3852	0.0290221
TCGA-G4-6307-01A-11D-1719-10	chr20	20350368	25666670	393	0.7343	0.00327394
TCGA-G4-6307-01A-11D-1719-10	chr20	29845494	30556327	104	1.3929	0.000243935
TCGA-G4-6307-01A-11D-1719-10	chr20	30584371	62904802	4392	0.9443	0.00123284
TCGA-G4-6310-01A-11D-1719-10	chr20	76679	1629924	243	0.7855	0.00253558
TCGA-G4-6310-01A-11D-1719-10	chr20	1902059	62904877	6232	1.1782	0.000497521
TCGA-G4-6314-01A-11D-1719-10	chr20	76700	62196543	6209	0.5309	0.010447
TCGA-G4-6314-01A-11D-1719-10	chr20	62201867	62904844	260	0.5517	0.00916309
TCGA-G4-6315-01A-11D-1719-10	chr20	76655	18794781	1520	-0.4208	0.018687
TCGA-G4-6315-01A-11D-1719-10	chr20	19261582	39750663	2000	0.8217	0.0021319
TCGA-G4-6315-01A-11D-1719-10	chr20	39788255	43723910	459	0.8389	0.00196719
TCGA-G4-6315-01A-11D-1719-10	chr20	43726933	62904888	2496	0.8509	0.00186122
TCGA-A6-4105-01A-02D-1771-10	chr21	10906933	17150245	113	-1.1057	0.00537143
TCGA-A6-4105-01A-02D-1771-10	chr21	17177420	34929485	871	-0.5966	0.0218767
TCGA-A6-6654-01A-21D-1835-10	chr21	17236634	22804524	73	0.87	0.0144811
TCGA-A6-6654-01A-21D-1835-10	chr21	27254000	30313643	84	0.7868	0.0177882
TCGA-A6-6654-01A-21D-1835-10	chr21	30927397	31864183	81	1.5778	0.00411199
TCGA-F4-6807-01A-11D-1835-10	chr21	10906881	48083375	2447	-0.4482	0.0401349
TCGA-G4-6299-01A-11D-1771-10	chr21	10906935	36088662	1113	-0.4724	0.0359928
TCGA-A6-4105-01A-02D-1771-10	chr22	17071785	38049748	3287	-0.4432	0.0168755
TCGA-A6-4105-01A-02D-1771-10	chr22	38051574	41633648	835	-0.4301	0.0193041
TCGA-A6-4105-01A-02D-1771-10	chr22	41634715	51220650	1542	-0.3592	0.0404637
TCGA-A6-6649-01A-11D-1771-10	chr22	16258180	29695681	1926	-0.3807	0.0322623
TCGA-A6-6649-01A-11D-1771-10	chr22	50946728	51183491	141	-0.5739	0.00460338
TCGA-CM-5349-01A-21D-1719-10	chr22	16258191	29885022	2077	-0.4232	0.0207271
TCGA-CM-5349-01A-21D-1719-10	chr22	29886181	51220631	3661	-0.411	0.0235162
TCGA-F4-6807-01A-11D-1835-10	chr22	16258186	51220589	4647	-0.4549	0.0149755
TCGA-G4-6299-01A-11D-1771-10	chr22	19967677	31032514	1792	-0.3441	0.0474859
TCGA-A6-4105-01A-02D-1771-10	chr3	367669	9971714	586	-0.7427	0.00117378
TCGA-A6-4105-01A-02D-1771-10	chr3	9974991	18436275	906	-0.4247	0.0303564
TCGA-A6-4105-01A-02D-1771-10	chr3	19574871	27763612	285	-0.7641	0.00094641
TCGA-A6-4105-01A-02D-1771-10	chr3	28378271	33907950	327	-0.583	0.00594772
TCGA-A6-4105-01A-02D-1771-10	chr3	35748487	37365645	184	-0.3851	0.0456503
TCGA-A6-4105-01A-02D-1771-10	chr3	37458738	38266045	154	-0.4133	0.0341438
TCGA-A6-4105-01A-02D-1771-10	chr3	38307325	40231829	404	-0.4599	0.0211102
TCGA-A6-4105-01A-02D-1771-10	chr3	40285925	40574481	67	-0.4227	0.0309892
TCGA-A6-4105-01A-02D-1771-10	chr3	41274804	51198010	2675	-0.4132	0.034179
TCGA-A6-4105-01A-02D-1771-10	chr3	57743362	62259365	206	-0.5243	0.0108681
TCGA-A6-4105-01A-02D-1771-10	chr3	62307601	105253571	1368	-0.9268	0.000187352
TCGA-A6-4105-01A-02D-1771-10	chr3	105290715	108279571	149	-1.0757	4.36917e-05
TCGA-A6-4105-01A-02D-1771-10	chr3	108298126	110845071	91	-0.8183	0.000549894
TCGA-A6-4105-01A-02D-1771-10	chr3	111261082	120424882	784	-0.7419	0.00118327
TCGA-A6-4105-01A-02D-1771-10	chr3	121134734	122350982	396	-0.7012	0.00178469
TCGA-A6-4105-01A-02D-1771-10	chr3	122399783	135720417	1639	-0.638	0.00339075
TCGA-A6-4105-01A-02D-1771-10	chr3	135768127	136082239	51	-0.542	0.0090591
TCGA-A6-4105-01A-02D-1771-10	chr3	136117594	142242892	532	-0.561	0.0074529
TCGA-A6-4105-01A-02D-1771-10	chr3	142261492	142754864	109	-0.6348	0.00350315
TCGA-A6-4105-01A-02D-1771-10	chr3	145796928	148552274	74	-1.0626	4.96125e-05
TCGA-A6-4105-01A-02D-1771-10	chr3	148575226	164733803	985	-0.7896	0.000732752
TCGA-A6-4105-01A-02D-1771-10	chr3	164754151	170625520	383	-0.7553	0.00103396
TCGA-A6-4105-01A-02D-1771-10	chr3	170732251	173322750	156	-0.8568	0.000374693
TCGA-A6-4105-01A-02D-1771-10	chr3	178742851	180325406	154	-0.5237	0.0109354
TCGA-A6-4105-01A-02D-1771-10	chr3	180349302	189028219	974	-0.4382	0.0264092
TCGA-A6-4105-01A-02D-1771-10	chr3	190127718	192078182	51	-1.752	7.91159e-08
TCGA-A6-4105-01A-02D-1771-10	chr3	192125856	196865136	681	-0.525	0.0107901
TCGA-A6-6648-01A-11D-1771-10	chr3	195944682	197896625	295	-0.4592	0.0212632
TCGA-A6-6654-01A-21D-1835-10	chr3	16635179	18462358	65	1.5179	6.00268e-07
TCGA-A6-6654-01A-21D-1835-10	chr3	24018679	25805647	75	1.4434	1.10945e-06
TCGA-A6-6654-01A-21D-1835-10	chr3	28304760	31658454	55	1.7857	7.19572e-08
TCGA-A6-6654-01A-21D-1835-10	chr3	31661151	38240257	622	0.5364	0.00556073
TCGA-A6-6654-01A-21D-1835-10	chr3	41938414	43122813	232	0.3567	0.0392981
TCGA-A6-6654-01A-21D-1835-10	chr3	62307573	64554118	134	0.7977	0.0003823
TCGA-A6-6654-01A-21D-1835-10	chr3	71161670	73096384	51	0.3788	0.0307766
TCGA-A6-6654-01A-21D-1835-10	chr3	78706311	88040908	57	1.902	2.97909e-08
TCGA-A6-6654-01A-21D-1835-10	chr3	93593151	97506831	80	0.8558	0.000216557
TCGA-A6-6654-01A-21D-1835-10	chr3	98216574	100451314	201	1.0598	3.16133e-05
TCGA-A6-6654-01A-21D-1835-10	chr3	100451414	101177784	67	2.0904	7.47888e-09
TCGA-A6-6654-01A-21D-1835-10	chr3	105397337	108149670	91	1.5394	5.03779e-07
TCGA-A6-6654-01A-21D-1835-10	chr3	108298179	108822666	65	1.427	1.27198e-06
TCGA-A6-6654-01A-21D-1835-10	chr3	111692601	111936250	59	0.8477	0.000234283
TCGA-A6-6654-01A-21D-1835-10	chr3	112666705	113085050	56	0.5348	0.00565621
TCGA-A6-6654-01A-21D-1835-10	chr3	113165399	113684059	153	0.8136	0.000326926
TCGA-A6-6654-01A-21D-1835-10	chr3	113750463	116163796	80	0.8218	0.000301664
TCGA-A6-6654-01A-21D-1835-10	chr3	118865067	119219615	97	0.5985	0.00288908
TCGA-A6-6654-01A-21D-1835-10	chr3	119263456	119535955	65	0.3697	0.0340324
TCGA-A6-6654-01A-21D-1835-10	chr3	119720902	121215650	127	1.2923	3.99295e-06
TCGA-A6-6654-01A-21D-1835-10	chr3	121289600	121435821	125	0.8726	0.000184058
TCGA-A6-6654-01A-21D-1835-10	chr3	121448697	124909285	588	0.4698	0.0113671
TCGA-A6-6654-01A-21D-1835-10	chr3	129389226	130119889	55	1.3237	3.04783e-06
TCGA-A6-6654-01A-21D-1835-10	chr3	130281970	130383860	59	0.7184	0.000843328
TCGA-A6-6654-01A-21D-1835-10	chr3	130715489	134251586	356	0.9907	5.99417e-05
TCGA-A6-6654-01A-21D-1835-10	chr3	136676941	141944229	415	0.5488	0.00487466
TCGA-A6-6654-01A-21D-1835-10	chr3	148889880	151012932	208	0.6876	0.00115236
TCGA-A6-6654-01A-21D-1835-10	chr3	151127058	151176418	86	0.4987	0.00832184
TCGA-A6-6654-01A-21D-1835-10	chr3	153905438	154834634	60	0.9658	7.57074e-05
TCGA-A6-6654-01A-21D-1835-10	chr3	155198771	156877770	141	0.6656	0.00144273
TCGA-A6-6654-01A-21D-1835-10	chr3	167182964	168834389	65	1.4162	1.39222e-06
TCGA-A6-6654-01A-21D-1835-10	chr3	170625499	171851269	61	1.1496	1.40072e-05
TCGA-A6-6654-01A-21D-1835-10	chr3	172501639	178560578	52	1.9005	3.01273e-08
TCGA-A6-6654-01A-21D-1835-10	chr3	178960674	184429507	706	0.4184	0.0199044
TCGA-A6-6654-01A-21D-1835-10	chr3	185161325	186370263	143	0.4505	0.0140171
TCGA-A6-6654-01A-21D-1835-10	chr3	186435392	187451380	119	0.3838	0.0291239
TCGA-A6-6654-01A-21D-1835-10	chr3	190026114	192078248	50	2.2346	2.69294e-09
TCGA-CM-5341-01A-01D-1408-10	chr3	195505719	195515461	84	1.1214	1.80495e-05
TCGA-CM-5348-01A-21D-1719-10	chr3	195505694	195515484	99	-1.0968	3.56186e-05
TCGA-CM-5349-01A-21D-1719-10	chr3	195505638	195515473	104	-1.2524	8.01564e-06
TCGA-D5-6539-01A-11D-1719-10	chr3	195505164	195515502	97	0.7854	0.000431703
TCGA-F4-6459-01A-11D-1771-10	chr3	191074856	197896626	799	-0.8573	0.000372836
TCGA-G4-6294-01A-11D-1806-10	chr3	126268691	151164314	2369	0.4347	0.0166524
TCGA-G4-6294-01A-11D-1806-10	chr3	151164714	197896635	3293	0.4304	0.0174537
TCGA-G4-6297-01A-11D-1719-10	chr3	195505711	195515524	103	-1.2554	7.79042e-06
TCGA-G4-6299-01A-11D-1771-10	chr3	361448	27763228	1760	-0.5321	0.0100299
TCGA-G4-6299-01A-11D-1771-10	chr3	28378202	33907881	319	-0.6109	0.00447078
TCGA-G4-6299-01A-11D-1771-10	chr3	35770758	36899353	112	-0.7655	0.00093319
TCGA-G4-6299-01A-11D-1771-10	chr3	37034185	39307686	617	-0.5533	0.00806603
TCGA-G4-6299-01A-11D-1771-10	chr3	62535542	100493451	1139	-0.8363	0.000459509
TCGA-G4-6299-01A-11D-1771-10	chr3	100568870	130174428	2819	-0.6234	0.00393506
TCGA-G4-6299-01A-11D-1771-10	chr3	130279172	170612126	2728	-0.6522	0.0029343
TCGA-G4-6299-01A-11D-1771-10	chr3	170715668	172835428	168	-0.8331	0.000474402
TCGA-G4-6299-01A-11D-1771-10	chr3	174814556	197896635	2053	-0.4465	0.0242412
TCGA-A6-4105-01A-02D-1771-10	chr4	59336	17836057	2113	-0.4956	0.00880309
TCGA-A6-4105-01A-02D-1771-10	chr4	17910695	24534586	125	-0.8328	8.81408e-06
TCGA-A6-4105-01A-02D-1771-10	chr4	24550490	30726134	221	-0.4059	0.0321044
TCGA-A6-4105-01A-02D-1771-10	chr4	44682763	47405610	59	-1.6819	0
TCGA-A6-4105-01A-02D-1771-10	chr4	47602286	54265890	328	-0.5063	0.00746079
TCGA-A6-4105-01A-02D-1771-10	chr4	55569874	65274984	401	-0.4626	0.01444
TCGA-A6-4105-01A-02D-1771-10	chr4	66233051	71115048	338	-1.137	1.51279e-12
TCGA-A6-4105-01A-02D-1771-10	chr4	71255500	72316872	132	-0.6711	0.000405039
TCGA-A6-4105-01A-02D-1771-10	chr4	72620143	81952577	778	-0.4947	0.00892543
TCGA-A6-4105-01A-02D-1771-10	chr4	82065405	88416163	557	-0.4054	0.0323223
TCGA-A6-4105-01A-02D-1771-10	chr4	90816604	94693571	79	-1.574	0
TCGA-A6-4105-01A-02D-1771-10	chr4	96070009	111452347	837	-0.7095	0.0001819
TCGA-A6-4105-01A-02D-1771-10	chr4	113198997	118006398	309	-0.7027	0.000210469
TCGA-A6-4105-01A-02D-1771-10	chr4	119026187	122590720	238	-0.7214	0.000140279
TCGA-A6-4105-01A-02D-1771-10	chr4	122835917	138453129	674	-0.7794	3.60853e-05
TCGA-A6-4105-01A-02D-1771-10	chr4	139140397	159133848	1276	-0.6172	0.00114268
TCGA-A6-4105-01A-02D-1771-10	chr4	159161504	169138062	337	-0.5621	0.00301777
TCGA-A6-4105-01A-02D-1771-10	chr4	169167616	186380120	815	-0.4363	0.021083
TCGA-A6-6142-01A-11D-1771-10	chr4	59376	7055941	1125	-0.3849	0.042482
TCGA-A6-6648-01A-11D-1771-10	chr4	59298	13602942	1667	-0.4522	0.0167989
TCGA-A6-6654-01A-21D-1835-10	chr4	16587534	21305465	136	0.8045	0.0399907
TCGA-A6-6654-01A-21D-1835-10	chr4	36152509	38800321	211	0.8433	0.0359742
TCGA-A6-6654-01A-21D-1835-10	chr4	46994833	48140922	134	1.0611	0.0210723
TCGA-A6-6654-01A-21D-1835-10	chr4	48834636	55575606	196	0.8624	0.0341921
TCGA-A6-6654-01A-21D-1835-10	chr4	57876596	68358638	71	1.3693	0.0112756
TCGA-A6-6654-01A-21D-1835-10	chr4	68529564	69434058	85	1.9581	0.00448385
TCGA-A6-6654-01A-21D-1835-10	chr4	70866585	71522141	78	1.9789	0.00436041
TCGA-A6-6654-01A-21D-1835-10	chr4	72204977	75023902	188	1.3295	0.0121398
TCGA-A6-6654-01A-21D-1835-10	chr4	78663332	79851323	147	1.7434	0.00607952
TCGA-A6-6654-01A-21D-1835-10	chr4	85569718	85724487	69	0.8931	0.0315648
TCGA-A6-6654-01A-21D-1835-10	chr4	85758064	87692493	73	1.7829	0.00573475
TCGA-A6-6654-01A-21D-1835-10	chr4	91389385	100231957	192	1.1888	0.0160073
TCGA-A6-6654-01A-21D-1835-10	chr4	100350687	104044112	175	1.5312	0.00849621
TCGA-A6-6654-01A-21D-1835-10	chr4	104068489	108870580	201	1.7246	0.00625335
TCGA-A6-6654-01A-21D-1835-10	chr4	110880493	113362116	107	1.11	0.0189107
TCGA-A6-6654-01A-21D-1835-10	chr4	114680460	118006404	61	0.7906	0.0415734
TCGA-A6-6654-01A-21D-1835-10	chr4	119718843	120243174	87	0.7662	0.0445577
TCGA-A6-6654-01A-21D-1835-10	chr4	121966772	123210231	155	1.4222	0.0102493
TCGA-A6-6654-01A-21D-1835-10	chr4	145567885	146478946	66	1.6401	0.00712211
TCGA-CM-5341-01A-01D-1408-10	chr4	8951927	9365959	149	0.7292	0.0496463
TCGA-CM-5348-01A-21D-1719-10	chr4	59307	438158	87	-0.7494	7.43003e-05
TCGA-CM-5348-01A-21D-1719-10	chr4	8951489	9366299	282	-0.9296	3.97084e-07
TCGA-CM-5348-01A-21D-1719-10	chr4	185138729	187455065	307	-1.2371	0
TCGA-CM-5348-01A-21D-1719-10	chr4	187476387	190883012	170	-1.2052	0
TCGA-CM-5349-01A-21D-1719-10	chr4	59369	438093	86	-0.443	0.0191703
TCGA-CM-5349-01A-21D-1719-10	chr4	8951518	9366330	284	-1.0858	1.40935e-10
TCGA-F4-6460-01A-11D-1771-10	chr4	69795680	74318183	470	-0.8479	5.7223e-06
TCGA-F4-6460-01A-11D-1771-10	chr4	74347507	190948227	6454	-0.7585	5.99664e-05
TCGA-G4-6294-01A-11D-1806-10	chr4	83277740	94547474	897	-0.8243	1.11627e-05
TCGA-G4-6297-01A-11D-1719-10	chr4	8951518	9366335	248	-1.4082	0
TCGA-G4-6299-01A-11D-1771-10	chr4	2940537	15444035	1104	-0.4399	0.0200349
TCGA-G4-6299-01A-11D-1771-10	chr4	15480314	17847385	229	-0.6422	0.000714589
TCGA-G4-6299-01A-11D-1771-10	chr4	17887709	42588376	1069	-0.6292	0.000914343
TCGA-G4-6299-01A-11D-1771-10	chr4	43022341	46060534	53	-0.837	7.82884e-06
TCGA-G4-6299-01A-11D-1771-10	chr4	46994833	48486030	179	-0.7643	5.21992e-05
TCGA-G4-6299-01A-11D-1771-10	chr4	48501430	69403375	826	-0.8715	2.81515e-06
TCGA-G4-6299-01A-11D-1771-10	chr4	69431334	69885993	62	-1.8542	0
TCGA-G4-6299-01A-11D-1771-10	chr4	71255348	104117319	2342	-0.7893	2.81418e-05
TCGA-G4-6299-01A-11D-1771-10	chr4	104640272	146601488	2098	-0.7614	5.59598e-05
TCGA-G4-6299-01A-11D-1771-10	chr4	146695705	156296088	733	-0.7253	0.000128662
TCGA-G4-6299-01A-11D-1771-10	chr4	156680920	166964482	428	-0.6832	0.000316618
TCGA-G4-6299-01A-11D-1771-10	chr4	169167678	190948296	1135	-0.4838	0.0105349
TCGA-G4-6310-01A-11D-1719-10	chr4	59294	190948285	11204	-0.3882	0.0406755
TCGA-A6-4105-01A-02D-1771-10	chr5	16572086	24511528	139	-0.549	0.0141358
TCGA-A6-4105-01A-02D-1771-10	chr5	31302192	36971075	584	-0.4971	0.023088
TCGA-A6-4105-01A-02D-1771-10	chr5	38957738	52344480	534	-0.7413	0.00234133
TCGA-A6-4105-01A-02D-1771-10	chr5	52377453	61857002	506	-0.7264	0.00268755
TCGA-A6-4105-01A-02D-1771-10	chr5	61876853	70800494	541	-0.9185	0.000463279
TCGA-A6-4105-01A-02D-1771-10	chr5	70806915	71524130	131	-0.9565	0.000328888
TCGA-A6-4105-01A-02D-1771-10	chr5	71609916	102494970	1883	-1.146	6.10809e-05
TCGA-A6-4105-01A-02D-1771-10	chr5	102513348	110434423	147	-1.1646	5.18921e-05
TCGA-A6-4105-01A-02D-1771-10	chr5	110454746	118469949	402	-0.9995	0.000223647
TCGA-A6-4105-01A-02D-1771-10	chr5	118485691	135396495	1137	-0.6658	0.00472138
TCGA-A6-4105-01A-02D-1771-10	chr5	140263820	140475956	102	-0.4439	0.0382012
TCGA-A6-4105-01A-02D-1771-10	chr5	140517112	140580955	167	-0.5217	0.0182947
TCGA-A6-4105-01A-02D-1771-10	chr5	145512453	147207583	154	-0.6343	0.00633804
TCGA-A6-4105-01A-02D-1771-10	chr5	147820719	150228077	501	-0.5485	0.0142027
TCGA-A6-4105-01A-02D-1771-10	chr5	150404881	153406003	286	-0.6127	0.0077607
TCGA-A6-4105-01A-02D-1771-10	chr5	153674345	155771615	151	-0.5171	0.019108
TCGA-A6-4105-01A-02D-1771-10	chr5	156375393	161128697	399	-0.6002	0.00872739
TCGA-A6-4105-01A-02D-1771-10	chr5	161317877	170319400	349	-0.6753	0.00432106
TCGA-A6-4105-01A-02D-1771-10	chr5	170351368	180687718	1367	-0.4517	0.0354833
TCGA-A6-6648-01A-11D-1771-10	chr5	136314365	140475812	1100	-0.559	0.0128631
TCGA-A6-6648-01A-11D-1771-10	chr5	140476469	180687715	4444	-0.4346	0.0417136
TCGA-A6-6654-01A-21D-1835-10	chr5	11018078	13931265	134	1.6352	3.06195e-09
TCGA-A6-6654-01A-21D-1835-10	chr5	23509104	33588788	311	0.6208	0.00273476
TCGA-A6-6654-01A-21D-1835-10	chr5	34757539	35628585	94	0.4033	0.0341667
TCGA-A6-6654-01A-21D-1835-10	chr5	36195306	36986157	52	1.634	3.11884e-09
TCGA-A6-6654-01A-21D-1835-10	chr5	36995772	38933315	276	0.3992	0.0357739
TCGA-A6-6654-01A-21D-1835-10	chr5	38933415	39315997	64	2.0315	4.87388e-12
TCGA-A6-6654-01A-21D-1835-10	chr5	39394313	40854476	67	0.4278	0.0259205
TCGA-A6-6654-01A-21D-1835-10	chr5	40934450	41862759	67	2.1116	1.20282e-12
TCGA-A6-6654-01A-21D-1835-10	chr5	50074423	55830973	308	0.9487	4.68722e-05
TCGA-A6-6654-01A-21D-1835-10	chr5	60050468	61669590	66	0.9995	2.42746e-05
TCGA-A6-6654-01A-21D-1835-10	chr5	61763017	66449318	231	1.1796	2.20577e-06
TCGA-A6-6654-01A-21D-1835-10	chr5	71609894	72348236	62	0.4911	0.0125603
TCGA-A6-6654-01A-21D-1835-10	chr5	72377645	73128200	60	0.6355	0.00229379
TCGA-A6-6654-01A-21D-1835-10	chr5	74054641	74842832	78	0.6813	0.00132116
TCGA-A6-6654-01A-21D-1835-10	chr5	75490800	78985721	284	0.7909	0.000344614
TCGA-A6-6654-01A-21D-1835-10	chr5	78985775	79095295	88	2.1127	1.17961e-12
TCGA-A6-6654-01A-21D-1835-10	chr5	79966023	80681548	83	0.796	0.000323459
TCGA-A6-6654-01A-21D-1835-10	chr5	88047660	90281200	186	1.2816	5.40574e-07
TCGA-A6-6654-01A-21D-1835-10	chr5	96244638	102491586	165	1.4003	1.00445e-07
TCGA-A6-6654-01A-21D-1835-10	chr5	112170625	112179718	67	1.5012	2.3042e-08
TCGA-A6-6654-01A-21D-1835-10	chr5	112200281	112884639	68	0.4625	0.0174558
TCGA-A6-6654-01A-21D-1835-10	chr5	114572049	122506561	312	1.2623	7.07318e-07
TCGA-A6-6654-01A-21D-1835-10	chr5	123974833	127474293	147	0.5525	0.00614132
TCGA-A6-6654-01A-21D-1835-10	chr5	127514291	127873047	65	1.6351	3.06665e-09
TCGA-A6-6654-01A-21D-1835-10	chr5	145872452	147261116	69	0.7925	0.000337835
TCGA-A6-6654-01A-21D-1835-10	chr5	150400190	151239476	235	0.4224	0.0275536
TCGA-A6-6654-01A-21D-1835-10	chr5	151271875	153674411	52	1.9374	2.41303e-11
TCGA-A6-6654-01A-21D-1835-10	chr5	160016566	161569199	67	1.4085	8.92479e-08
TCGA-A6-6654-01A-21D-1835-10	chr5	169461484	170883663	116	0.4919	0.0124447
TCGA-F4-6459-01A-11D-1771-10	chr5	140256824	140740717	591	-0.4947	0.0236184
TCGA-G4-6299-01A-11D-1771-10	chr5	140400	24511512	1092	-0.4174	0.0490752
TCGA-G4-6299-01A-11D-1771-10	chr5	24593366	32088058	127	-0.8159	0.00117837
TCGA-G4-6299-01A-11D-1771-10	chr5	32089069	36985101	464	-0.737	0.00243633
TCGA-G4-6299-01A-11D-1771-10	chr5	36995737	52322573	832	-0.6926	0.00367813
TCGA-G4-6299-01A-11D-1771-10	chr5	52396212	110083847	3206	-0.7286	0.00263333
TCGA-G4-6299-01A-11D-1771-10	chr5	110407587	113698499	238	-0.8307	0.00102912
TCGA-G4-6299-01A-11D-1771-10	chr5	113740157	129039956	703	-0.7213	0.00281762
TCGA-G4-6299-01A-11D-1771-10	chr5	129240527	140256489	1693	-0.4657	0.0310795
TCGA-G4-6299-01A-11D-1771-10	chr5	147928230	149375301	208	-0.5319	0.0166133
TCGA-G4-6299-01A-11D-1771-10	chr5	149375790	151239499	531	-0.5683	0.0117833
TCGA-G4-6299-01A-11D-1771-10	chr5	151777588	169309727	878	-0.6551	0.00521746
TCGA-G4-6299-01A-11D-1771-10	chr5	169435529	175394157	329	-0.4677	0.0304966
TCGA-G4-6307-01A-11D-1719-10	chr5	140471	34043080	1455	0.5571	0.0058181
TCGA-A6-4105-01A-02D-1771-10	chr6	46604089	47547111	202	-0.5089	0.010284
TCGA-A6-4105-01A-02D-1771-10	chr6	47576874	56456983	684	-0.7339	0.00168827
TCGA-A6-4105-01A-02D-1771-10	chr6	56462546	66014711	379	-0.9611	0.000363018
TCGA-A6-4105-01A-02D-1771-10	chr6	70423520	75893702	383	-0.5893	0.00518715
TCGA-A6-4105-01A-02D-1771-10	chr6	75912448	76657006	111	-0.5115	0.0100514
TCGA-A6-4105-01A-02D-1771-10	chr6	76715002	87865389	485	-0.6279	0.00379508
TCGA-A6-4105-01A-02D-1771-10	chr6	87964826	87971419	64	-1.9366	3.21565e-06
TCGA-A6-4105-01A-02D-1771-10	chr6	91226271	97001260	86	-1.4744	2.27281e-05
TCGA-A6-4105-01A-02D-1771-10	chr6	97051513	114383890	1142	-0.4159	0.0241571
TCGA-A6-4105-01A-02D-1771-10	chr6	116325062	126342331	590	-0.6587	0.00297823
TCGA-A6-4105-01A-02D-1771-10	chr6	127635943	132939176	480	-0.6389	0.00347797
TCGA-A6-4105-01A-02D-1771-10	chr6	133005470	136565922	206	-0.5314	0.00845092
TCGA-A6-4105-01A-02D-1771-10	chr6	153314012	155153140	70	-0.6867	0.00240149
TCGA-A6-6654-01A-21D-1835-10	chr6	311852	8102640	551	0.3979	0.0383082
TCGA-A6-6654-01A-21D-1835-10	chr6	10398685	13807134	307	0.6805	0.00597072
TCGA-A6-6654-01A-21D-1835-10	chr6	29054067	29365269	62	1.6378	0.00012798
TCGA-A6-6654-01A-21D-1835-10	chr6	38690633	38976636	99	1.6612	0.000119505
TCGA-A6-6654-01A-21D-1835-10	chr6	43276031	43325410	63	1.628	0.000131737
TCGA-A6-6654-01A-21D-1835-10	chr6	43333036	46836708	529	0.5094	0.0171768
TCGA-A6-6654-01A-21D-1835-10	chr6	47200482	47763238	71	1.2667	0.000429028
TCGA-A6-6654-01A-21D-1835-10	chr6	52103498	54095563	185	0.8045	0.00307525
TCGA-A6-6654-01A-21D-1835-10	chr6	56392445	64415974	291	1.4923	0.000199714
TCGA-A6-6654-01A-21D-1835-10	chr6	65336000	73904932	195	1.4089	0.000261929
TCGA-A6-6654-01A-21D-1835-10	chr6	74490156	80736126	271	1.5178	0.000184272
TCGA-A6-6654-01A-21D-1835-10	chr6	81053358	83829513	77	0.7573	0.00392455
TCGA-A6-6654-01A-21D-1835-10	chr6	83855267	84836074	101	1.1012	0.000807172
TCGA-A6-6654-01A-21D-1835-10	chr6	84881305	86227498	59	1.261	0.00043799
TCGA-A6-6654-01A-21D-1835-10	chr6	87964405	88066151	57	2.1793	3.12269e-05
TCGA-A6-6654-01A-21D-1835-10	chr6	88074701	88854903	82	0.6713	0.00629139
TCGA-A6-6654-01A-21D-1835-10	chr6	89614400	90420368	167	0.4853	0.020255
TCGA-A6-6654-01A-21D-1835-10	chr6	97001165	97720874	74	1.3711	0.00029745
TCGA-A6-6654-01A-21D-1835-10	chr6	99353470	100960650	119	1.161	0.0006373
TCGA-A6-6654-01A-21D-1835-10	chr6	105548929	107360988	140	0.7481	0.00412052
TCGA-A6-6654-01A-21D-1835-10	chr6	107390056	109415197	172	0.5631	0.0120797
TCGA-A6-6654-01A-21D-1835-10	chr6	109690031	110301260	137	0.5517	0.0129951
TCGA-A6-6654-01A-21D-1835-10	chr6	110935767	117086298	428	0.9455	0.00156788
TCGA-A6-6654-01A-21D-1835-10	chr6	127794423	128304459	55	1.404	0.000266242
TCGA-A6-6654-01A-21D-1835-10	chr6	129641663	130476046	50	1.9042	6.1284e-05
TCGA-A6-6654-01A-21D-1835-10	chr6	132645115	132966997	62	2.185	3.0818e-05
TCGA-A6-6654-01A-21D-1835-10	chr6	135510958	136599824	81	1.8879	6.39442e-05
TCGA-A6-6654-01A-21D-1835-10	chr6	137112857	139694988	287	0.7015	0.00530764
TCGA-A6-6654-01A-21D-1835-10	chr6	143074274	146978029	283	1.3074	0.000370924
TCGA-A6-6654-01A-21D-1835-10	chr6	149699125	152697984	518	0.4543	0.0252068
TCGA-A6-6654-01A-21D-1835-10	chr6	152702141	153075314	77	1.9822	5.02163e-05
TCGA-A6-6654-01A-21D-1835-10	chr6	153292329	155116211	73	0.7162	0.0048945
TCGA-A6-6654-01A-21D-1835-10	chr6	158564069	168272937	640	0.491	0.0194727
TCGA-CM-5341-01A-01D-1408-10	chr6	36690363	37631795	134	-0.9561	0.000374568
TCGA-CM-5341-01A-01D-1408-10	chr6	38029412	43655418	1138	0.5331	0.0146681
TCGA-CM-5348-01A-21D-1719-10	chr6	311885	22294732	1186	-0.518	0.00949465
TCGA-CM-5348-01A-21D-1719-10	chr6	37138916	41771648	519	0.4727	0.0221175
TCGA-CM-5348-01A-21D-1719-10	chr6	41874853	44414317	925	0.5551	0.0127139
TCGA-D5-6539-01A-11D-1719-10	chr6	160679373	161127502	73	0.9141	0.0018098
TCGA-G4-6297-01A-11D-1719-10	chr6	311894	16326828	804	0.4964	0.0187638
TCGA-G4-6297-01A-11D-1719-10	chr6	17283038	30459323	1325	0.4166	0.0332422
TCGA-G4-6297-01A-11D-1719-10	chr6	31796870	32063493	354	0.3974	0.0384554
TCGA-G4-6299-01A-11D-1771-10	chr6	32920723	55684443	3221	-0.349	0.046698
TCGA-G4-6299-01A-11D-1771-10	chr6	56029213	66014707	497	-0.3704	0.037664
TCGA-G4-6299-01A-11D-1771-10	chr6	75814935	86346945	665	-0.4159	0.0241571
TCGA-G4-6299-01A-11D-1771-10	chr6	87725072	100382236	804	-0.3605	0.0415826
TCGA-G4-6299-01A-11D-1771-10	chr6	100403889	129774154	1727	-0.3429	0.0496845
TCGA-G4-6299-01A-11D-1771-10	chr6	129794348	170892749	3249	-0.3871	0.0319329
TCGA-A6-4105-01A-02D-1771-10	chr7	14733744	22862291	441	-0.5841	0
TCGA-A6-4105-01A-02D-1771-10	chr7	23821021	30102269	367	-0.351	0.0441238
TCGA-A6-4105-01A-02D-1771-10	chr7	88962711	89984407	86	-1.3105	0
TCGA-A6-4105-01A-02D-1771-10	chr7	90894446	92462574	278	-0.3754	0.0255123
TCGA-A6-4105-01A-02D-1771-10	chr7	92730691	92844860	103	-1.4804	0
TCGA-A6-4105-01A-02D-1771-10	chr7	103629540	114655904	723	-0.4228	0.00673278
TCGA-A6-4105-01A-02D-1771-10	chr7	115624287	117250631	130	-0.548	1.3361e-08
TCGA-A6-4105-01A-02D-1771-10	chr7	117351577	120770235	105	-0.365	0.0325219
TCGA-A6-4105-01A-02D-1771-10	chr7	120935520	134722248	1152	-0.3996	0.0136215
TCGA-A6-6142-01A-11D-1771-10	chr7	28996955	39247154	563	0.3956	0.000348126
TCGA-A6-6649-01A-11D-1771-10	chr7	193405	1022848	68	0.4444	0
TCGA-A6-6649-01A-11D-1771-10	chr7	1024800	5353212	559	0.3519	0.00835823
TCGA-A6-6649-01A-11D-1771-10	chr7	5354629	6805342	373	0.4077	4.91772e-05
TCGA-A6-6649-01A-11D-1771-10	chr7	6831505	100479799	6222	0.3021	0.0479088
TCGA-A6-6654-01A-21D-1835-10	chr7	193381	5352228	629	0.3078	0.0409491
TCGA-A6-6654-01A-21D-1835-10	chr7	7398284	12691430	183	1.8376	0
TCGA-A6-6654-01A-21D-1835-10	chr7	13935484	22478245	414	1.4439	0
TCGA-A6-6654-01A-21D-1835-10	chr7	22999845	27839558	330	0.3889	0.000723527
TCGA-A6-6654-01A-21D-1835-10	chr7	27880343	30065999	89	0.6761	0
TCGA-A6-6654-01A-21D-1835-10	chr7	32338226	33217082	58	0.6409	0
TCGA-A6-6654-01A-21D-1835-10	chr7	33390817	35912314	75	1.1374	0
TCGA-A6-6654-01A-21D-1835-10	chr7	37949202	42065884	163	0.6594	0
TCGA-A6-6654-01A-21D-1835-10	chr7	42116344	43519273	57	0.5197	0
TCGA-A6-6654-01A-21D-1835-10	chr7	43580727	48356791	662	0.3541	0.00753079
TCGA-A6-6654-01A-21D-1835-10	chr7	63673514	69064869	211	0.5678	0
TCGA-A6-6654-01A-21D-1835-10	chr7	69755400	76254849	667	0.3035	0.0461315
TCGA-A6-6654-01A-21D-1835-10	chr7	76870997	92157655	799	1.4456	0
TCGA-A6-6654-01A-21D-1835-10	chr7	92881989	95822413	185	1.6721	0
TCGA-A6-6654-01A-21D-1835-10	chr7	95838145	99261602	444	0.3036	0.0460063
TCGA-A6-6654-01A-21D-1835-10	chr7	99425749	103198401	1210	0.401	0.000166824
TCGA-A6-6654-01A-21D-1835-10	chr7	103389874	107013064	251	0.9112	0
TCGA-A6-6654-01A-21D-1835-10	chr7	107423625	112724664	288	1.2388	0
TCGA-A6-6654-01A-21D-1835-10	chr7	113558296	117424368	138	1.9621	0
TCGA-A6-6654-01A-21D-1835-10	chr7	117431204	120629839	55	0.918	0
TCGA-A6-6654-01A-21D-1835-10	chr7	121650438	121773633	63	2.2794	0
TCGA-A6-6654-01A-21D-1835-10	chr7	124404017	127026106	63	1.6705	0
TCGA-A6-6654-01A-21D-1835-10	chr7	127668742	130042505	457	0.4549	0
TCGA-A6-6654-01A-21D-1835-10	chr7	131149074	132193311	74	0.3948	0.000383329
TCGA-A6-6654-01A-21D-1835-10	chr7	132754918	134216685	56	1.1849	0
TCGA-A6-6654-01A-21D-1835-10	chr7	135287567	138223447	103	0.7797	0
TCGA-A6-6654-01A-21D-1835-10	chr7	138262245	138958704	147	0.3654	0.00415354
TCGA-A6-6654-01A-21D-1835-10	chr7	139026161	141537826	269	0.5362	0
TCGA-A6-6654-01A-21D-1835-10	chr7	141760102	143772138	428	0.589	0
TCGA-A6-6654-01A-21D-1835-10	chr7	143826244	144107246	159	0.3327	0.0184271
TCGA-A6-6654-01A-21D-1835-10	chr7	147675006	151841823	905	0.3709	0.00297441
TCGA-A6-6654-01A-21D-1835-10	chr7	151842284	151927050	105	1.5479	0
TCGA-A6-6654-01A-21D-1835-10	chr7	152012308	156476769	145	0.4291	0
TCGA-AZ-5403-01A-01D-1650-10	chr7	193417	45222922	3127	0.4234	0
TCGA-AZ-5403-01A-01D-1650-10	chr7	45632374	123672276	5823	0.3923	0.000509308
TCGA-AZ-5403-01A-01D-1650-10	chr7	124386603	148963902	2344	0.3968	0.00029965
TCGA-AZ-5403-01A-01D-1650-10	chr7	149129808	158935129	1131	0.3928	0.000482092
TCGA-CK-4947-01B-11D-1650-10	chr7	193416	17382539	1341	0.4021	0.00014044
TCGA-CK-4947-01B-11D-1650-10	chr7	17843008	76019449	3313	0.3699	0.00316872
TCGA-CK-4947-01B-11D-1650-10	chr7	76024568	81579692	276	0.4276	0
TCGA-CK-4947-01B-11D-1650-10	chr7	82430834	87445493	367	0.5382	0
TCGA-CM-5348-01A-21D-1719-10	chr7	193397	4875991	533	1.1659	0
TCGA-CM-5348-01A-21D-1719-10	chr7	4876176	5540713	164	1.0091	0
TCGA-CM-5348-01A-21D-1719-10	chr7	5541274	6193407	186	0.8957	0
TCGA-CM-5348-01A-21D-1719-10	chr7	6193959	6811264	158	1.0751	0
TCGA-CM-5348-01A-21D-1719-10	chr7	6816044	27204579	1034	1.1221	0
TCGA-CM-5348-01A-21D-1719-10	chr7	27204931	42005523	803	1.1212	0
TCGA-CM-5348-01A-21D-1719-10	chr7	42006061	56183948	1061	1.1759	0
TCGA-CM-5348-01A-21D-1719-10	chr7	63529328	74212479	696	1.2631	0
TCGA-CM-5348-01A-21D-1719-10	chr7	74563533	76797040	224	1.3139	0
TCGA-CM-5348-01A-21D-1719-10	chr7	76825585	98507684	1582	1.4366	0
TCGA-CM-5348-01A-21D-1719-10	chr7	98508735	102769084	1450	1.3001	0
TCGA-CM-5348-01A-21D-1719-10	chr7	149128962	150656721	435	0.389	0.000716463
TCGA-CM-5349-01A-21D-1719-10	chr7	100675193	100685873	109	-0.7845	0
TCGA-D5-6539-01A-11D-1719-10	chr7	143771289	148951346	377	0.372	0.00277042
TCGA-DM-A28F-01A-11D-A16V-10	chr7	193405	69364379	3928	1.0835	0
TCGA-F4-6459-01A-11D-1771-10	chr7	193398	1785326	212	0.5118	0
TCGA-F4-6459-01A-11D-1771-10	chr7	1785732	27224224	1822	0.5912	0
TCGA-F4-6459-01A-11D-1771-10	chr7	27237827	28858775	58	0.6027	0
TCGA-F4-6459-01A-11D-1771-10	chr7	28997136	42005708	691	0.6402	0
TCGA-F4-6459-01A-11D-1771-10	chr7	42007215	64388681	1186	0.6162	0
TCGA-F4-6460-01A-11D-1771-10	chr7	193407	1022826	68	0.529	0
TCGA-F4-6460-01A-11D-1771-10	chr7	1024792	42005718	2757	0.5058	0
TCGA-F4-6460-01A-11D-1771-10	chr7	42007200	55990890	975	0.5941	0
TCGA-F4-6460-01A-11D-1771-10	chr7	56007017	64389137	212	0.4096	3.14305e-05
TCGA-F4-6460-01A-11D-1771-10	chr7	64438469	128454912	5551	0.571	0
TCGA-F4-6460-01A-11D-1771-10	chr7	128457827	150715777	2560	0.6361	0
TCGA-F4-6460-01A-11D-1771-10	chr7	150720188	150773358	74	0.5441	0
TCGA-F4-6460-01A-11D-1771-10	chr7	150774385	158590647	591	0.5822	0
TCGA-F4-6854-01A-11D-1924-10	chr7	193416	158935123	11347	0.4382	0
TCGA-G4-6294-01A-11D-1806-10	chr7	193399	1608845	213	0.79	0
TCGA-G4-6294-01A-11D-1806-10	chr7	1784599	5540424	474	0.825	0
TCGA-G4-6294-01A-11D-1806-10	chr7	5540941	47479151	2690	0.7857	0
TCGA-G4-6297-01A-11D-1719-10	chr7	540742	37951841	2045	0.4517	0
TCGA-G4-6299-01A-11D-1771-10	chr7	193400	5353154	628	0.3974	0.000277277
TCGA-G4-6299-01A-11D-1771-10	chr7	103294541	123517093	1234	-0.8163	0
TCGA-G4-6299-01A-11D-1771-10	chr7	124404013	135661754	990	-0.5303	4.15234e-06
TCGA-G4-6299-01A-11D-1771-10	chr7	136938186	143793033	980	-0.5377	8.44087e-07
TCGA-G4-6307-01A-11D-1719-10	chr7	193416	11675860	1186	0.385	0.00103875
TCGA-G4-6307-01A-11D-1719-10	chr7	11676260	20795106	370	0.3191	0.0292249
TCGA-G4-6307-01A-11D-1719-10	chr7	20825182	97832926	4703	0.3147	0.0334745
TCGA-G4-6307-01A-11D-1719-10	chr7	97842108	100417829	958	0.3469	0.0104693
TCGA-G4-6310-01A-11D-1719-10	chr7	193415	92135582	5770	0.6401	0
TCGA-G4-6310-01A-11D-1719-10	chr7	92140866	107696068	2507	0.6415	0
TCGA-G4-6310-01A-11D-1719-10	chr7	107698309	158902520	4325	0.6361	0
TCGA-A6-4105-01A-02D-1771-10	chr8	11174241	17739557	359	-0.4489	2.96139e-06
TCGA-A6-4105-01A-02D-1771-10	chr8	17804727	24157504	656	-0.2849	0.0202553
TCGA-A6-4105-01A-02D-1771-10	chr8	24771269	36703297	827	-0.3648	0.00123399
TCGA-A6-4105-01A-02D-1771-10	chr8	39775366	59490633	951	-0.2617	0.0371751
TCGA-A6-4105-01A-02D-1771-10	chr8	59501976	61655616	54	-0.3224	0.00642685
TCGA-A6-4105-01A-02D-1771-10	chr8	62289189	68131725	296	-0.3074	0.0104624
TCGA-A6-4105-01A-02D-1771-10	chr8	68968063	96070103	1215	-0.5154	0
TCGA-A6-4105-01A-02D-1771-10	chr8	96259857	101273837	400	-0.3506	0.00226183
TCGA-A6-4105-01A-02D-1771-10	chr8	101287195	103301739	110	-0.2531	0.0457925
TCGA-A6-4105-01A-02D-1771-10	chr8	103316324	121522182	857	-0.8218	0
TCGA-A6-4105-01A-02D-1771-10	chr8	121551099	133740119	614	-0.4157	6.8305e-05
TCGA-A6-6137-01A-11D-1771-10	chr8	192848	29202884	2176	-0.606	0
TCGA-A6-6137-01A-11D-1771-10	chr8	29202984	37611562	334	0.558	0.0403805
TCGA-A6-6137-01A-11D-1771-10	chr8	37623034	41478430	408	0.5706	0.0385251
TCGA-A6-6137-01A-11D-1771-10	chr8	41504717	41790495	62	0.557	0.0405329
TCGA-A6-6137-01A-11D-1771-10	chr8	41790873	42932409	188	0.6069	0.0337895
TCGA-A6-6137-01A-11D-1771-10	chr8	43052972	74204914	1356	0.5323	0.044561
TCGA-A6-6142-01A-11D-1771-10	chr8	192889	22548116	1462	-0.3602	0.00151203
TCGA-A6-6142-01A-11D-1771-10	chr8	22548470	24772298	202	-0.3743	0.000792174
TCGA-A6-6648-01A-11D-1771-10	chr8	192857	22548040	1445	-0.7329	0
TCGA-A6-6648-01A-11D-1771-10	chr8	22570878	33369988	926	-0.7119	0
TCGA-A6-6654-01A-21D-1835-10	chr8	28409124	30945289	286	0.6173	0.0325802
TCGA-A6-6654-01A-21D-1835-10	chr8	53586374	59515784	307	0.596	0.0351237
TCGA-A6-6654-01A-21D-1835-10	chr8	61178462	61778414	90	0.5774	0.0375719
TCGA-A6-6654-01A-21D-1835-10	chr8	63948263	68172066	255	0.7175	0.0234658
TCGA-A6-6654-01A-21D-1835-10	chr8	69699695	72950235	159	1.0141	0.0106768
TCGA-A6-6654-01A-21D-1835-10	chr8	72977681	75898327	130	0.8509	0.0160003
TCGA-A6-6654-01A-21D-1835-10	chr8	77616348	77768265	87	1.3234	0.00568211
TCGA-A6-6654-01A-21D-1835-10	chr8	81553629	82741660	70	1.3004	0.00592641
TCGA-A6-6654-01A-21D-1835-10	chr8	86115308	88365937	108	1.4302	0.0047121
TCGA-A6-6654-01A-21D-1835-10	chr8	89053782	93088192	114	1.6109	0.00352774
TCGA-A6-6654-01A-21D-1835-10	chr8	98288836	99441517	121	0.5144	0.0478282
TCGA-A6-6654-01A-21D-1835-10	chr8	101270927	120818520	741	1.4296	0.00471689
TCGA-A6-6654-01A-21D-1835-10	chr8	120940665	121561079	53	2.1623	0.00170436
TCGA-A6-6654-01A-21D-1835-10	chr8	124790910	125384193	61	1.8478	0.00251794
TCGA-A6-6654-01A-21D-1835-10	chr8	125463228	133764124	312	0.8633	0.0154813
TCGA-AZ-5403-01A-01D-1650-10	chr8	192852	6914132	311	-0.5087	0
TCGA-AZ-5403-01A-01D-1650-10	chr8	8865486	33454960	1980	-0.4966	0
TCGA-CM-5341-01A-01D-1408-10	chr8	43054642	98289648	2286	0.8995	0.0140923
TCGA-CM-5341-01A-01D-1408-10	chr8	98673275	146279459	3416	0.8143	0.0176788
TCGA-CM-5348-01A-21D-1719-10	chr8	192884	30706471	2354	-0.5248	0
TCGA-CM-5348-01A-21D-1719-10	chr8	30854086	32621764	77	1.1484	0.00797027
TCGA-CM-5348-01A-21D-1719-10	chr8	33230115	41503938	536	0.5449	0.0424412
TCGA-CM-5348-01A-21D-1719-10	chr8	41504740	55542765	728	0.6056	0.0339449
TCGA-CM-5348-01A-21D-1719-10	chr8	56015524	96281286	1874	0.6004	0.0345766
TCGA-CM-5348-01A-21D-1719-10	chr8	97172682	120865373	1339	0.5779	0.0375031
TCGA-CM-5348-01A-21D-1719-10	chr8	120868003	146279470	2382	0.6022	0.0343562
TCGA-CM-5349-01A-21D-1719-10	chr8	192869	6912923	291	-0.3932	0.000292849
TCGA-CM-5349-01A-21D-1719-10	chr8	8175651	10464800	148	-0.3628	0.00134914
TCGA-CM-5349-01A-21D-1719-10	chr8	10466145	11921989	176	-0.4502	2.51254e-06
TCGA-CM-5349-01A-21D-1719-10	chr8	12051514	39872978	2173	-0.2846	0.0204242
TCGA-CM-5349-01A-21D-1719-10	chr8	40011032	52721776	564	0.6491	0.0292301
TCGA-CM-5349-01A-21D-1719-10	chr8	52733254	144378115	4644	0.5595	0.0401533
TCGA-CM-6172-01A-11D-1650-10	chr8	7196036	11989951	364	-0.6525	0
TCGA-CM-6172-01A-11D-1650-10	chr8	11990395	17014230	155	-0.5684	0
TCGA-CM-6172-01A-11D-1650-10	chr8	17055099	35647971	1632	-0.5386	0
TCGA-CM-6172-01A-11D-1650-10	chr8	37601875	37993177	125	-0.6749	0
TCGA-CM-6172-01A-11D-1650-10	chr8	37996331	40438701	273	0.8529	0.015915
TCGA-CM-6172-01A-11D-1650-10	chr8	40532185	41615535	84	2.163	0.00170298
TCGA-CM-6172-01A-11D-1650-10	chr8	41753892	43211887	234	0.7959	0.0186147
TCGA-CM-6172-01A-11D-1650-10	chr8	48625190	52567227	198	-0.5043	0
TCGA-CM-6172-01A-11D-1650-10	chr8	53852865	59872485	308	1.5046	0.00416662
TCGA-CM-6172-01A-11D-1650-10	chr8	133829100	146279440	1500	-0.5919	0
TCGA-DM-A28F-01A-11D-A16V-10	chr8	192889	11990596	683	-0.8115	0
TCGA-DM-A28F-01A-11D-A16V-10	chr8	12041105	43211880	2446	-0.7587	0
TCGA-DM-A28F-01A-11D-A16V-10	chr8	70650256	146279460	4527	0.6195	0.032332
TCGA-F4-6459-01A-11D-1771-10	chr8	11990385	38852881	2118	-0.3799	0.000600044
TCGA-F4-6459-01A-11D-1771-10	chr8	56699148	66639085	361	0.5858	0.0364383
TCGA-F4-6805-01A-11D-1835-10	chr8	192906	7829345	337	-0.4535	1.61983e-06
TCGA-F4-6809-01A-11D-1835-10	chr8	8238949	41790327	2428	-0.3229	0.00631868
TCGA-G4-6299-01A-11D-1771-10	chr8	642467	7217120	282	-0.9243	0
TCGA-G4-6299-01A-11D-1771-10	chr8	8175658	11970445	323	-0.6759	0
TCGA-G4-6299-01A-11D-1771-10	chr8	12041098	22548101	734	-0.913	0
TCGA-G4-6299-01A-11D-1771-10	chr8	22548472	23711968	151	-0.6425	0
TCGA-G4-6299-01A-11D-1771-10	chr8	24190179	37823401	966	-1.0362	0
TCGA-G4-6299-01A-11D-1771-10	chr8	98656736	101146157	272	-0.3849	0.000462865
TCGA-G4-6299-01A-11D-1771-10	chr8	101190042	104831735	284	-0.3558	0.00182479
TCGA-G4-6307-01A-11D-1719-10	chr8	42919215	144994322	5270	1.2658	0.00632195
TCGA-G4-6307-01A-11D-1719-10	chr8	144994939	146279429	663	1.3177	0.00574135
TCGA-G4-6314-01A-11D-1719-10	chr8	192873	8234079	414	-0.785	0
TCGA-G4-6314-01A-11D-1719-10	chr8	8234379	43211969	2851	-0.7403	0
TCGA-A6-4105-01A-02D-1771-10	chr9	14793	12695768	710	-0.8341	0.0170075
TCGA-A6-4105-01A-02D-1771-10	chr9	12775721	22447129	673	-0.9711	0.0100351
TCGA-A6-6142-01A-11D-1771-10	chr9	133884894	141121458	1857	-0.6941	0.0308726
TCGA-A6-6654-01A-21D-1835-10	chr9	3395443	4718386	60	0.7372	0.0296583
TCGA-A6-6654-01A-21D-1835-10	chr9	5906878	5988411	52	1.7748	0.0017322
TCGA-A6-6654-01A-21D-1835-10	chr9	6980971	14150155	99	1.8865	0.00139074
TCGA-A6-6654-01A-21D-1835-10	chr9	14792779	15459788	62	0.7725	0.0259591
TCGA-A6-6654-01A-21D-1835-10	chr9	17332605	18829831	60	1.6348	0.00231902
TCGA-A6-6654-01A-21D-1835-10	chr9	19785990	27168506	264	1.0249	0.0110649
TCGA-A6-6654-01A-21D-1835-10	chr9	43709697	70972179	129	0.7998	0.0234789
TCGA-A6-6654-01A-21D-1835-10	chr9	71079995	73164445	181	1.0093	0.0116118
TCGA-A6-6654-01A-21D-1835-10	chr9	74526657	79792630	280	1.0371	0.0106591
TCGA-A6-6654-01A-21D-1835-10	chr9	84543392	84562769	53	2.9718	0.000253851
TCGA-A6-6654-01A-21D-1835-10	chr9	84603764	88193901	232	0.7586	0.0273445
TCGA-A6-6654-01A-21D-1835-10	chr9	101980216	104079681	125	1.037	0.0106624
TCGA-A6-6654-01A-21D-1835-10	chr9	104238979	106864702	64	1.7073	0.00198899
TCGA-A6-6654-01A-21D-1835-10	chr9	108118541	109697755	108	0.8351	0.0206861
TCGA-A6-6654-01A-21D-1835-10	chr9	110062396	117400871	849	0.6555	0.041005
TCGA-A6-6654-01A-21D-1835-10	chr9	119028174	123929850	297	0.762	0.0269975
TCGA-A6-6654-01A-21D-1835-10	chr9	125240033	125487008	94	1.6199	0.00239498
TCGA-A6-6654-01A-21D-1835-10	chr9	125719409	125941417	50	1.3162	0.00489423
TCGA-G4-6297-01A-11D-1719-10	chr9	37015034	70918728	575	-0.6412	0.0393464
TCGA-G4-6299-01A-11D-1771-10	chr9	71437518	84302257	704	-0.8261	0.0175679
TCGA-G4-6299-01A-11D-1771-10	chr9	84543474	84562801	52	-2.18	0.00039285
TCGA-G4-6299-01A-11D-1771-10	chr9	119028174	120176773	62	-0.7319	0.0261175
TCGA-G4-6299-01A-11D-1771-10	chr9	122000930	123421749	62	-0.8067	0.0190197
TCGA-A6-4105-01A-02D-1771-10	chrX	21613417	24833166	319	0.5103	0.00874278
TCGA-A6-4105-01A-02D-1771-10	chrX	47775885	50037899	544	0.433	0.0257018
TCGA-A6-4105-01A-02D-1771-10	chrX	50051516	50167276	66	-0.582	0.000339658
TCGA-A6-4105-01A-02D-1771-10	chrX	50213043	53654774	470	0.4887	0.0119312
TCGA-A6-4105-01A-02D-1771-10	chrX	96194264	101096870	302	0.4887	0.0119312
TCGA-A6-4105-01A-02D-1771-10	chrX	105178297	106083991	95	-0.5981	0.000225594
TCGA-A6-4105-01A-02D-1771-10	chrX	134994462	135405215	62	0.5566	0.00437259
TCGA-A6-4105-01A-02D-1771-10	chrX	135405315	135441508	63	-1.514	0
TCGA-A6-4105-01A-02D-1771-10	chrX	151806702	152686515	178	0.544	0.00529932
TCGA-A6-4105-01A-02D-1771-10	chrX	152710149	153649253	533	0.542	0.0054621
TCGA-A6-6137-01A-11D-1771-10	chrX	1585043	49032099	3174	0.5228	0.0072774
TCGA-A6-6137-01A-11D-1771-10	chrX	49033221	73524482	2176	0.5362	0.00596065
TCGA-A6-6137-01A-11D-1771-10	chrX	73641673	79932594	406	0.5888	0.00264076
TCGA-A6-6137-01A-11D-1771-10	chrX	79937518	92965101	314	0.5296	0.00657892
TCGA-A6-6137-01A-11D-1771-10	chrX	95993565	110987861	1319	0.5281	0.00672745
TCGA-A6-6137-01A-11D-1771-10	chrX	111000838	155239930	3368	0.4924	0.0113185
TCGA-A6-6142-01A-11D-1771-10	chrX	153033132	155239986	751	-0.3829	0.0198803
TCGA-A6-6648-01A-11D-1771-10	chrX	200823	2638385	144	-0.634	8.52539e-05
TCGA-A6-6649-01A-11D-1771-10	chrX	135314170	140271050	306	0.3881	0.0460545
TCGA-A6-6649-01A-11D-1771-10	chrX	140953247	151927953	542	0.4601	0.0178018
TCGA-A6-6654-01A-21D-1835-10	chrX	11316856	12906676	99	0.3816	0.0499805
TCGA-A6-6654-01A-21D-1835-10	chrX	12994374	14915287	122	0.4147	0.0327233
TCGA-A6-6654-01A-21D-1835-10	chrX	37431592	38158258	74	1.4889	0
TCGA-A6-6654-01A-21D-1835-10	chrX	49846403	50144058	94	1.801	0
TCGA-A6-6654-01A-21D-1835-10	chrX	53652092	55515249	340	0.4647	0.0167068
TCGA-A6-6654-01A-21D-1835-10	chrX	57618445	62857974	51	0.4624	0.0172463
TCGA-A6-6654-01A-21D-1835-10	chrX	71846828	73815717	96	0.4604	0.0177284
TCGA-A6-6654-01A-21D-1835-10	chrX	74332693	76949365	136	1.192	1.43973e-10
TCGA-A6-6654-01A-21D-1835-10	chrX	77298175	79699048	95	1.469	0
TCGA-A6-6654-01A-21D-1835-10	chrX	106091441	107439711	206	0.5481	0.00497954
TCGA-A6-6654-01A-21D-1835-10	chrX	111025164	112066279	67	1.5356	0
TCGA-A6-6654-01A-21D-1835-10	chrX	117053538	117819614	75	0.5922	0.002501
TCGA-A6-6654-01A-21D-1835-10	chrX	123525873	125686454	71	1.4123	0
TCGA-A6-6654-01A-21D-1835-10	chrX	132090802	134494780	171	0.8679	1.19256e-05
TCGA-A6-6654-01A-21D-1835-10	chrX	135477559	138644141	130	0.59	0.00259063
TCGA-A6-6654-01A-21D-1835-10	chrX	142605114	149678210	252	0.3824	0.0494816
TCGA-CK-4947-01B-11D-1650-10	chrX	83319309	84569439	86	0.4577	0.0183989
TCGA-CM-5341-01A-01D-1408-10	chrX	200872	25022874	1663	-0.4836	0.00309058
TCGA-CM-5341-01A-01D-1408-10	chrX	25033687	34961599	337	-0.4026	0.0141769
TCGA-CM-5341-01A-01D-1408-10	chrX	34961999	47991848	904	-0.4435	0.00675759
TCGA-CM-5341-01A-01D-1408-10	chrX	48244051	52733567	717	-0.4965	0.00237201
TCGA-CM-5341-01A-01D-1408-10	chrX	52782937	56592072	676	-0.4672	0.00428632
TCGA-CM-5341-01A-01D-1408-10	chrX	57021270	129518552	4129	-0.4774	0.00350156
TCGA-CM-5341-01A-01D-1408-10	chrX	129519052	135430965	460	-0.46	0.00493253
TCGA-CM-5341-01A-01D-1408-10	chrX	135431320	155239893	1791	-0.5028	0.00207934
TCGA-CM-5348-01A-21D-1719-10	chrX	200842	1761783	119	-0.626	0.000106727
TCGA-CM-5348-01A-21D-1719-10	chrX	69825216	107097863	2220	0.6194	0.0016057
TCGA-CM-5348-01A-21D-1719-10	chrX	107224356	120009188	923	0.6167	0.00167901
TCGA-CM-5348-01A-21D-1719-10	chrX	120089693	135862905	1058	0.5918	0.00251708
TCGA-CM-5348-01A-21D-1719-10	chrX	135957225	154754164	1662	0.6456	0.00103302
TCGA-CM-5349-01A-21D-1719-10	chrX	120065210	120181645	53	-0.5787	0.000368674
TCGA-CM-6172-01A-11D-1650-10	chrX	14918673	50163389	2729	-0.4168	0.0110285
TCGA-CM-6172-01A-11D-1650-10	chrX	50213061	100809168	2979	-0.4457	0.00648338
TCGA-CM-6172-01A-11D-1650-10	chrX	100870968	107976049	827	-0.4518	0.00577479
TCGA-CM-6172-01A-11D-1650-10	chrX	107976728	114400807	332	-0.4505	0.00591965
TCGA-CM-6172-01A-11D-1650-10	chrX	114413973	155239914	3336	-0.5613	0.000562296
TCGA-D5-6931-01A-11D-1924-10	chrX	62569979	103499103	1871	0.9106	4.15884e-06
TCGA-D5-6931-01A-11D-1924-10	chrX	104478510	155239874	2974	0.8846	7.97498e-06
TCGA-DM-A28F-01A-11D-A16V-10	chrX	2700096	118108766	7226	0.5986	0.00225631
TCGA-DM-A28F-01A-11D-A16V-10	chrX	118109113	154774863	2824	0.5934	0.00245333
TCGA-F4-6459-01A-11D-1771-10	chrX	200884	3239399	267	0.5086	0.00896186
TCGA-F4-6459-01A-11D-1771-10	chrX	3239745	17745300	834	0.4384	0.0239099
TCGA-F4-6459-01A-11D-1771-10	chrX	17746123	69718999	3964	0.3844	0.0482538
TCGA-F4-6459-01A-11D-1771-10	chrX	79282184	83357157	112	0.4164	0.0320043
TCGA-F4-6460-01A-11D-1771-10	chrX	3239742	54162929	3903	-0.3683	0.0253515
TCGA-F4-6460-01A-11D-1771-10	chrX	54208933	54466821	54	-0.3854	0.0190577
TCGA-F4-6460-01A-11D-1771-10	chrX	153847198	155240002	220	0.4791	0.0136662
TCGA-G4-6294-01A-11D-1806-10	chrX	2729381	75648435	5401	0.8859	7.72516e-06
TCGA-G4-6294-01A-11D-1806-10	chrX	75649019	125686363	2746	0.8679	1.19256e-05
TCGA-G4-6294-01A-11D-1806-10	chrX	125954664	152770744	1659	0.8912	6.77985e-06
TCGA-G4-6294-01A-11D-1806-10	chrX	152772299	155004329	838	0.897	5.86891e-06
TCGA-G4-6297-01A-11D-1719-10	chrX	200886	9862917	431	0.4293	0.0269994
TCGA-G4-6297-01A-11D-1719-10	chrX	9864152	23019966	963	0.4874	0.0121537
TCGA-G4-6297-01A-11D-1719-10	chrX	23397741	38144994	722	0.4202	0.0304488
TCGA-G4-6297-01A-11D-1719-10	chrX	38146114	49173618	1064	0.4496	0.020552
TCGA-G4-6297-01A-11D-1719-10	chrX	49454026	125298746	4725	0.4427	0.0225655
TCGA-G4-6297-01A-11D-1719-10	chrX	125685196	128927009	99	0.5495	0.00487449
TCGA-G4-6297-01A-11D-1719-10	chrX	128944893	139047585	816	0.4408	0.0231508
TCGA-G4-6297-01A-11D-1719-10	chrX	139865789	155239882	1436	0.4731	0.0148653
TCGA-G4-6299-01A-11D-1771-10	chrX	200905	14891782	816	-0.6819	1.99248e-05
TCGA-G4-6299-01A-11D-1771-10	chrX	15262680	15497852	50	-0.4236	0.00975677
TCGA-G4-6299-01A-11D-1771-10	chrX	15574179	21519646	427	-0.6938	1.34366e-05
TCGA-G4-6299-01A-11D-1771-10	chrX	21627208	48054730	1528	-0.6476	5.75454e-05
TCGA-G4-6299-01A-11D-1771-10	chrX	48317909	65427974	1568	-0.5672	0.000488217
TCGA-G4-6299-01A-11D-1771-10	chrX	67293047	104478556	2110	-0.6778	2.27465e-05
TCGA-G4-6299-01A-11D-1771-10	chrX	105865869	107938583	290	-0.934	3.6019e-12
TCGA-G4-6299-01A-11D-1771-10	chrX	108779112	115593938	351	-0.9207	1.9739e-11
TCGA-G4-6299-01A-11D-1771-10	chrX	117043244	119077504	275	-0.5148	0.00161058
TCGA-G4-6299-01A-11D-1771-10	chrX	119206738	125686303	329	-0.7551	1.35114e-06
TCGA-G4-6299-01A-11D-1771-10	chrX	127185117	130420552	310	-0.5103	0.00177379
TCGA-G4-6299-01A-11D-1771-10	chrX	132162040	135390943	245	-0.3998	0.0148856
TCGA-G4-6299-01A-11D-1771-10	chrX	135404961	135443641	67	-1.6143	0
TCGA-G4-6314-01A-11D-1719-10	chrX	5810844	7811533	58	-0.3968	0.01568
TCGA-G4-6314-01A-11D-1719-10	chrX	26157754	55479236	2619	-0.344	0.0374781
TCGA-G4-6314-01A-11D-1719-10	chrX	55513275	134872184	4670	-0.3545	0.0317192
TCGA-G4-6314-01A-11D-1719-10	chrX	134889513	155239966	1942	-0.3771	0.0219125
TCGA-A6-4105-01A-02D-1771-10	chrY	2655047	27770129	425	-0.9502	0.0103524
TCGA-A6-6137-01A-11D-1771-10	chrY	2655062	27770116	455	-0.9592	0.00992105
TCGA-A6-6648-01A-11D-1771-10	chrY	2655058	27770564	440	-0.8949	0.0134912
TCGA-CM-5348-01A-21D-1719-10	chrY	2655034	27770607	461	-1.3725	0.00162853
TCGA-DM-A28F-01A-11D-A16V-10	chrY	2655066	16941813	225	-1.9193	0.000214346
TCGA-DM-A28F-01A-11D-A16V-10	chrY	16942116	27770580	184	-2.0316	0.000147193
TCGA-G4-6294-01A-11D-1806-10	chrY	4968222	16941777	145	-2.7744	1.60085e-05
TCGA-G4-6294-01A-11D-1806-10	chrY	16942119	27770139	176	-2.6793	2.07903e-05
TCGA-G4-6299-01A-11D-1771-10	chrY	2655034	4968648	68	-1.7213	0.00042905
TCGA-G4-6299-01A-11D-1771-10	chrY	5605814	27770121	282	-2.3105	6.08255e-05
TCGA-G4-6310-01A-11D-1719-10	chrY	2655052	27770603	471	-0.6732	0.0413533

## Sheet: Supplementary Table 4
Table S4 - Recurrent somatic copy-number alterated regions in the 30 AA CRC WES cases estimated by GISTIC
Chr	Start	End	Frequency
1	152080055	152080300	0.3
1	152081446	152081599	0.3
1	152081817	152082864	0.333333
1	152083045	152084925	0.3
1	152085173	152086445	0.366667
1	152127256	152130241	0.466667
1	152185625	152185717	0.5
1	152185757	152186478	0.466667
1	152186533	152186931	0.5
1	152186949	152187147	0.533333
1	152187313	152187717	0.466667
1	152187868	152188182	0.5
1	152188201	152189273	0.533333
1	152189315	152189315	0.566667
1	152190427	152191622	0.6
1	152191769	152193389	0.566667
1	152193489	152278248	0.533333
1	152278348	152278873	0.5
1	152278932	152279082	0.533333
1	152279171	152279755	0.566667
1	152279792	152284620	0.6
1	152284720	152286585	0.566667
1	152286709	152287785	0.5
1	152323132	152323306	0.533333
1	152323406	152328728	0.566667
1	152329031	152384551	0.3
3	195505791	195507671	0.4
3	195507761	195508167	0.366667
3	195508267	195508367	0.333333
3	195508385	195508600	0.366667
3	195508618	195515415	0.4
3	195515449	195515540	0.4
3	195515675	195515761	0.333333
3	195515890	195515911	0.266667
4	85673	154860	0.233333
4	154960	437826	0.266667
5	140021941	140049157	0.3
5	140053851	140085182	0.333333
5	140166030	140214349	0.5
5	140214449	140228479	0.533333
5	140228992	140262281	0.466667
5	140262374	140306942	0.466667
5	140307039	140307227	0.466667
5	140307406	140531201	0.433333
5	140531263	140554709	0.4
5	140557656	140559840	0.433333
5	140562116	140566954	0.466667
5	140567054	140580810	0.433333
5	140580866	140581625	0.4
5	140588537	140719973	0.433333
5	140720082	140720942	0.333333
5	140723651	140735089	0.366667
5	140735280	140737104	0.433333
5	140739716	140751355	0.466667
5	140751420	140754940	0.433333
5	140755040	140755040	0.4
5	140755199	140755233	0.266667
5	140763062	140764075	0.333333
5	140764261	140778961	0.3
5	140779082	140783247	0.266667
5	140783414	140790099	0.3
5	140792877	140793050	0.266667
5	140793083	140856601	0.3
5	140856738	140870182	0.266667
5	140870336	140909159	0.233333
6	26123883	26157194	0.433333
6	26158418	26271465	0.466667
6	26273188	26273248	0.4
6	26273348	26273407	0.366667
6	27775598	27861345	0.333333
7	716859	4899549	0.666667
7	4899649	5545090	0.666667
7	5567939	5568176	0.4
7	43918597	44561728	0.6
7	44571691	44578792	0.5
7	44607682	44736484	0.5
7	44736931	44737231	0.466667
7	44739722	45103521	0.5
7	57187605	57522793	0.6
7	57528478	63529306	0.633333
7	63529864	64168899	0.666667
7	64275349	64291321	0.633333
7	64291807	64864646	0.666667
7	100633970	100639282	0.533333
7	100639482	100639897	0.5
7	100641102	100641917	0.533333
7	100642025	100643241	0.5
7	100643362	100643484	0.4
7	100643505	100644909	0.433333
7	100645313	100645424	0.466667
7	100645493	100645941	0.433333
7	100646053	100646166	0.4
7	100646217	100647006	0.433333
7	100647498	100648677	0.466667
7	100651915	100674366	0.366667
7	100674891	100675134	0.433333
7	100675292	100685763	0.5
7	100685863	100685952	0.466667
7	100686171	100686173	0.366667
7	143554307	143556177	0.433333
7	143573103	143827001	0.466667
7	143881259	143956607	0.4
7	143965542	148767639	0.4
7	148769277	148802128	0.433333
7	148802248	148910761	0.466667
7	148947265	148947445	0.366667
7	148950729	148950764	0.4
7	148951317	148963678	0.366667
7	148964229	149174055	0.4
7	149417158	149492622	0.466667
7	149541708	149558718	0.5
7	149558806	151935818	0.533333
7	151944976	151970869	0.5
7	152007048	154684112	0.533333
7	154738193	154738460	0.5
7	154739611	155099916	0.533333
7	155255206	155255295	0.433333
7	155301661	155530265	0.466667
7	155537684	155604596	0.4
7	156437229	156762269	0.5
7	156799162	158851209	0.466667
8	135614916	140631104	0.5
8	141034056	141549475	0.533333
8	141582946	142204216	0.6
8	142225857	143927947	0.633333
8	143955772	144358818	0.633333
8	144375168	144732421	0.633333
8	144732484	144733284	0.6
8	144733384	144733515	0.633333
8	144799834	144800360	0.633333
8	144898745	144898861	0.666667
8	144940166	144940754	0.633333
8	144940780	144941148	0.7
8	144941248	144998218	0.666667
8	144998318	144999910	0.6
8	145001107	145151258	0.666667
8	145151547	145152160	0.7
8	145157942	145541016	0.733333
8	145947080	145947082	0.666667
8	145947182	146115323	0.666667
8	146156119	146157893	0.633333
8	146171433	146279385	0.6
9	138387324	139333406	0.433333
9	139340058	140137145	0.433333
9	140137837	140138126	0.4
9	140250731	141107553	0.433333
10	129901210	129902121	0.166667
10	129902221	129906954	0.2
11	1267213	1271531	0.266667
11	1272200	1272862	0.2
11	1905713	2429003	0.266667
11	62287249	62294478	0.2
11	62294531	62294689	0.166667
11	62294761	62299758	0.2
11	63919777	64084329	0.466667
11	64087222	64571900	0.5
11	64573688	65616912	0.533333
11	65617637	65650518	0.466667
11	65650818	66008954	0.533333
13	19748061	19751043	0.466667
13	19751199	19751411	0.5
13	19751539	19751631	0.566667
13	19752372	20660055	0.6
13	20716130	21303217	0.6
13	21306026	21555698	0.633333
13	21557359	21557853	0.666667
13	21562094	21562121	0.566667
13	21565456	24444241	0.666667
13	24448968	24460521	0.633333
13	24465461	24470972	0.633333
13	24797734	24797834	0.466667
13	24823656	24823882	0.6
13	24860338	24895371	0.633333
13	24895471	25487017	0.666667
13	25670429	25743713	0.6
13	25743858	25743983	0.566667
13	25823400	28197234	0.666667
13	28239938	28367802	0.4
13	28562610	28562661	0.633333
13	28578246	30106978	0.666667
13	30110092	30110235	0.633333
13	30351319	32912294	0.666667
13	32912394	32912694	0.633333
13	32912794	33634826	0.666667
13	33634926	33635419	0.633333
13	33635472	33703423	0.666667
13	33703577	37446935	0.666667
13	37453390	37453476	0.6
13	37539709	37619396	0.666667
13	37678361	37678383	0.633333
13	37678483	37679283	0.6
13	38143460	39608250	0.666667
13	39612775	39613278	0.633333
13	39613678	41134794	0.666667
13	41239750	41239850	0.633333
13	41303570	41705895	0.666667
13	41706061	41706178	0.633333
13	41766355	41767682	0.666667
13	41767782	41767829	0.633333
13	41767968	41768082	0.6
13	41800597	43930233	0.666667
13	43933959	45556184	0.633333
13	45563141	45563509	0.6
13	45578454	46171049	0.633333
13	46357505	46357798	0.566667
13	46539461	50141260	0.633333
13	50204895	51530461	0.566667
13	51854571	51854595	0.566667
13	51855264	52439696	0.633333
13	52439925	52511453	0.533333
13	52515231	52598891	0.633333
13	52602961	52604225	0.6
13	52604301	52952003	0.633333
13	52952304	52952404	0.566667
13	52960214	53419007	0.633333
13	53419593	53420574	0.6
13	53420774	53624758	0.633333
13	58208050	58208111	0.533333
13	58208350	58208839	0.466667
13	58240845	74518115	0.6
13	75860900	77459491	0.633333
13	77459591	77570034	0.6
13	77570134	77642719	0.633333
13	77642819	77651368	0.6
13	77655605	78477595	0.633333
13	78492226	78492468	0.566667
13	79189756	84453641	0.633333
13	84453741	84455576	0.6
13	86368167	88330218	0.633333
13	88330352	95279271	0.666667
13	95363971	95364145	0.566667
13	95686895	97484902	0.633333
13	97485010	97485331	0.566667
13	97639059	98828823	0.6
13	98828923	100617949	0.633333
13	100635155	100635166	0.633333
13	100807257	106124898	0.633333
13	107145404	107145593	0.566667
13	107147253	107863014	0.633333
13	108518085	108518263	0.566667
13	108860933	109859026	0.633333
13	110436485	110437764	0.6
13	110802683	113739226	0.633333
13	113739426	115091597	0.666667
14	105407798	105407906	0.366667
14	105407974	105407987	0.466667
14	105408020	105412884	0.433333
14	105413159	105414941	0.466667
14	105415071	105418730	0.433333
14	105418830	105418847	0.4
14	105419646	105419739	0.3
16	97493	732985	0.466667
16	733144	1748894	0.5
16	1756371	2012188	0.466667
16	2017355	2510880	0.433333
16	2523409	2816989	0.4
16	88643592	89348068	0.4
16	89348168	89348648	0.366667
16	89348748	89999852	0.4
17	39183244	39421717	0.5
17	39421986	39432286	0.466667
17	39550302	39681115	0.3
17	79534419	80014308	0.333333
17	80121132	80320389	0.4
17	80352251	80992915	0.433333
19	11727626	11727712	0.166667
19	11727812	12384741	0.2
19	12386821	12404114	0.166667
19	12429427	12692430	0.2
19	19790890	19790915	0.1
19	19822192	20117793	0.2
19	20117925	20216003	0.166667
19	20228631	20308838	0.233333
19	20727396	20808297	0.233333
19	20829087	21350339	0.2
19	21365458	21588589	0.233333
19	21605681	22157406	0.266667
19	22157506	22256292	0.233333
19	22270821	22364231	0.266667
19	22375787	22586222	0.233333
19	22846606	23159429	0.266667
19	23159529	23329241	0.233333
19	23542223	24310624	0.2
19	40519718	40578784	0.166667
19	40580464	40581898	0.133333
19	52793373	53572774	0.133333
19	53793076	53848764	0.1
19	53854096	53995199	0.133333
20	23334694	23346014	0.466667
20	23349408	23860225	0.5
20	23965824	24523817	0.466667
20	24565535	25228879	0.5
20	25239887	25596953	0.566667
20	25655685	25657208	0.5
20	25657401	25666608	0.566667
20	29847308	30414628	0.666667
20	30419468	30419468	0.633333
20	30419568	30536620	0.6
20	30584506	30585049	0.466667
20	30610466	30785369	0.633333
20	30789779	31656699	0.7
20	31659873	31996532	0.633333
20	32000495	33565782	0.7
20	33574994	33575026	0.533333
20	33575326	33577794	0.5
20	33594298	33867770	0.633333
20	33874380	33874514	0.533333
20	33894505	34541651	0.666667
20	34541830	35434262	0.633333
20	35436995	35441155	0.633333
20	35443538	35444642	0.6
20	35515852	35944746	0.666667
20	36022569	37275610	0.633333
20	37356480	37356580	0.5
20	37378703	37534598	0.6
20	37546824	37547087	0.433333
20	37570627	39794252	0.666667
20	39794352	39795116	0.633333
20	39795338	39980783	0.733333
20	39987045	43850830	0.7
20	43851136	43851875	0.466667
20	43882267	44004036	0.7
20	44005880	44005919	0.633333
20	44045203	45022175	0.7
20	45129990	45131400	0.6
20	45131500	45131554	0.633333
20	45131654	45131674	0.666667
20	45133300	45315718	0.7
20	45353747	45354153	0.566667
20	45355548	47991439	0.7
20	48098435	48124539	0.666667
20	48127623	48497465	0.7
20	48522186	48604458	0.666667
20	48699299	49576637	0.7
20	49620630	49620705	0.6
20	50051762	50407658	0.633333
20	50407888	50701650	0.466667
20	50704976	50769521	0.566667
20	50769617	50769792	0.6
20	50782460	51872051	0.666667
20	51872151	55028038	0.7
20	55033443	55033619	0.666667
20	55033733	55803382	0.733333
20	55840782	55841082	0.7
20	55904976	57246281	0.733333
20	57251253	57598788	0.7
20	57598991	57598991	0.5
20	57599090	57599362	0.433333
20	57599404	57599502	0.466667
20	57605408	57768190	0.766667
20	57770947	58514053	0.866667
20	58514153	61167746	0.866667
20	61299381	61391382	0.8
20	61470051	61511150	0.9
20	61511250	61511650	0.866667
20	61511988	61576127	0.9
20	61833696	61845212	0.766667
20	61907841	61981996	0.733333
20	62234368	62904792	0.766667
21	45999895	46000084	0.2
21	46086426	46101776	0.266667
23	2828709	3592715	0.3
23	5810874	5821761	0.266667
23	5827204	7811259	0.3
23	7811580	7811762	0.266667
23	7811842	13834951	0.333333
23	14027068	15833837	0.3
23	15841066	21871523	0.266667
23	21875438	24229342	0.3
23	24593322	26235990	0.3
23	27764990	27765346	0.266667
23	27765423	34148375	0.3
23	34149644	34962813	0.266667
23	35820318	36402994	0.3
23	37029163	37029343	0.266667
23	37061144	39932431	0.3
23	39935708	46322623	0.266667
23	47271759	47919241	0.266667
23	47919341	48417343	0.266667
23	48682341	49083464	0.266667
23	49111896	52893793	0.233333
23	69495894	70389213	0.266667
23	70443964	70817762	0.266667
23	70823455	70824255	0.233333
23	70824364	71363272	0.266667
23	71379669	71379969	0.233333
23	71401591	72804314	0.266667
23	73524157	77158169	0.233333
23	77243797	80371774	0.266667
23	83127903	85236719	0.266667
23	85404039	92927808	0.266667
23	92927847	92964465	0.233333
23	92964565	101382335	0.266667
23	101409037	102005413	0.266667
23	102564575	102755613	0.266667
23	102841639	102864413	0.3
23	102884881	107224465	0.333333
23	107301305	107977501	0.333333
23	107977730	111097111	0.3
23	114536615	119760436	0.333333
23	122387199	129200703	0.333333
23	129203319	129205085	0.3
23	129208578	129373610	0.333333
23	129377514	132162157	0.333333
23	132351060	132351155	0.3
23	132351255	132352155	0.266667
23	132438772	133378884	0.333333
23	133378984	133379291	0.3
23	133379380	134033318	0.333333
23	134156139	134185954	0.3
23	134292153	136112971	0.333333
23	136113071	136113309	0.3
23	136652048	139038799	0.333333
23	139865750	139866350	0.3
23	139866450	140993474	0.333333
23	140993574	140994963	0.3
23	140995063	148585733	0.333333
23	148627209	148627339	0.3
23	148628334	149678256	0.333333
23	149681113	149681179	0.266667
23	149767075	150349797	0.333333
23	150572111	152612563	0.366667
23	152612776	152612832	0.333333
23	152734596	153216340	0.433333
23	153220684	153669942	0.4
23	153670490	153670901	0.366667
23	153678381	153716664	0.3
23	153770473	153770587	0.333333
23	153774256	154736638	0.366667
1	891440	3545105	-0.133333
1	3545138	6158564	-0.133333
1	6158565	7151325	-0.166667
1	7151328	7812525	-0.2
1	7812530	7845472	-0.2
1	7845477	7902751	-0.2
1	7902752	9770476	-0.2
1	9770477	10132056	-0.2
1	10132059	10292355	-0.2
1	10292360	10435368	-0.2
1	10435371	11168202	-0.2
1	11168203	11227508	-0.2
1	11227509	11259280	-0.2
1	11259284	11319403	-0.2
1	11319404	12294285	-0.2
1	12294288	12567060	-0.2
1	12567083	12568909	-0.2
1	12568910	12569012	-0.2
1	12569013	12853405	-0.2
1	12853409	13718875	-0.166667
1	13718889	14057500	-0.166667
1	14057503	14143002	-0.2
1	14143003	15578242	-0.2
1	15578251	15723836	-0.2
1	15723843	16199275	-0.2
1	16199280	16265851	-0.2
1	16265854	16390044	-0.2
1	16390070	16890403	-0.2
1	16890406	16918453	-0.233333
1	16918485	17277465	-0.233333
1	17277466	17303614	-0.133333
1	17303619	19401296	-0.133333
1	19401297	19528229	-0.2
1	19528239	19582408	-0.2
1	19582412	19653718	-0.166667
1	19653795	20827309	-0.166667
1	20827312	20879432	-0.166667
1	20879445	21133777	-0.2
1	21133783	21231396	-0.2
1	21231397	22154806	-0.2
1	22154819	22222739	-0.2
1	22222754	22895753	-0.2
1	22895755	22987805	-0.166667
1	22987813	26212267	-0.166667
1	26212270	26314695	-0.166667
1	26314696	27056107	-0.166667
1	27056110	27107174	-0.2
1	27107177	27210705	-0.2
1	27210710	27332441	-0.166667
1	27691335	28282555	-0.133333
1	28282566	28315058	-0.166667
1	28315060	32084757	-0.2
1	32084776	32375622	-0.2
1	32375628	32859669	-0.166667
1	32859673	33985090	-0.166667
1	33985095	34312532	-0.166667
1	34312534	34383661	-0.166667
1	34383662	34554728	-0.166667
1	34631318	35250328	-0.166667
1	35250334	39549857	-0.133333
1	39549859	39854254	-0.166667
1	39854262	39888095	-0.166667
1	39888096	39951393	-0.166667
1	39951401	40627119	-0.166667
1	40627126	40706051	-0.166667
1	40706056	41945050	-0.166667
1	59148097	62189387	-0.166667
1	62189395	62676978	-0.233333
1	62676979	62905534	-0.233333
1	62905535	62923173	-0.2
1	62923174	63052232	-0.2
1	63052233	63084339	-0.2
1	63084343	63128724	-0.2
1	63128732	63329704	-0.2
1	63329708	67220305	-0.2
1	67220308	75036765	-0.233333
1	75036767	75114932	-0.233333
1	75114933	89473474	-0.233333
1	89474594	91967236	-0.2
1	91967239	94016612	-0.2
1	94016616	94461637	-0.2
1	94461638	94586505	-0.2
1	94586507	102269759	-0.2
1	102269760	109103014	-0.166667
1	109103020	109780382	-0.166667
1	109780385	109837696	-0.166667
1	109837701	110085608	-0.166667
1	110085609	110255251	-0.1
4	367587	1725128	0
4	2717716	3088628	-0.133333
4	3088641	3241708	-0.166667
4	3241710	6324996	-0.166667
8	192934	444518	-0.333333
8	444528	1806109	-0.333333
8	1806115	1905250	-0.4
8	1905258	2000269	-0.4
8	2000273	2796071	-0.4
8	2796072	4851859	-0.4
8	4851873	6266764	-0.4
8	6266768	6312629	-0.4
8	6312633	6338334	-0.4
8	6338336	6478940	-0.4
8	6478964	6479141	-0.4
8	6479147	6668821	-0.4
8	6668822	6728168	-0.3
8	6728171	6914078	-0.333333
8	6914086	7272462	-0.333333
8	7272463	7272556	-0.3
8	7272558	7718174	-0.3
8	7718178	9413624	-0.333333
8	9413634	9592933	-0.4
8	9592934	9605535	-0.4
8	9605538	9634159	-0.4
8	9634160	10464376	-0.4
8	10464380	10690414	-0.366667
8	10690415	11989891	-0.333333
8	11989901	12044017	-0.3
8	12044021	12879488	-0.3
8	12879489	13162699	-0.333333
8	13162701	13424463	-0.433333
8	13424464	17581142	-0.433333
8	17581155	17613250	-0.433333
8	17613255	17793083	-0.433333
8	17793088	17915011	-0.433333
8	17915012	19252080	-0.433333
8	19252085	19675787	-0.433333
8	19675788	22926320	-0.433333
8	22926337	25101157	-0.433333
8	25101159	25268736	-0.433333
8	25268744	26513154	-0.433333
8	26513158	27097541	-0.433333
8	27097542	27358411	-0.4
8	27358413	30694281	-0.4
8	30694283	30706464	-0.4
8	30706469	35647950	-0.4
8	35647956	37595416	-0.4
8	37595424	37620145	-0.3
8	37699802	38121930	-0.3
9	21217261	25677653	-0.133333
10	81319176	88704031	-0.066667
10	88704043	88784331	-0.133333
10	88784338	88811476	-0.2
10	88811477	88950352	-0.2
10	88950353	89622155	-0.2
10	89622179	90974668	-0.233333
10	90974672	91465013	-0.233333
10	91465016	91533725	-0.233333
10	91533742	93695375	-0.233333
10	93695379	93788588	-0.233333
10	93788589	95069740	-0.2
10	95069742	95241889	-0.233333
10	95241890	95790765	-0.233333
10	95790769	96033405	-0.233333
10	96033412	96053235	-0.233333
10	96053237	96084770	-0.233333
10	96084773	97366486	-0.233333
10	97366488	97916042	-0.233333
10	97916045	97920479	-0.233333
10	97920482	98416551	-0.233333
10	98416555	100995433	-0.233333
10	100995435	101544329	-0.266667
10	101544335	101668824	-0.266667
10	101668833	101728839	-0.266667
10	101728842	101731817	-0.266667
10	101731818	102676289	-0.266667
10	102676294	102719261	-0.266667
10	102719263	103792794	-0.266667
10	103792795	103867822	-0.266667
10	103867826	103892793	-0.233333
10	103892807	103909722	-0.266667
10	103909723	104018660	-0.266667
10	104018666	104142011	-0.266667
10	104142025	104866396	-0.266667
10	104866403	105158147	-0.266667
10	105158151	105205145	-0.3
10	105205147	105642406	-0.3
10	105642410	105727486	-0.3
10	105727514	105785412	-0.3
10	105785413	105889861	-0.3
10	105889876	105974114	-0.3
10	105974120	105985181	-0.3
10	105985198	105990540	-0.3
10	105990550	106118124	-0.3
10	106118128	112640952	-0.233333
10	112640953	120070686	-0.233333
15	21051164	22383308	-0.233333
15	22383312	23931366	-0.233333
15	23931374	28356876	-0.266667
15	28356881	28954388	-0.266667
15	28954390	32745899	-0.2
15	32887436	33765585	-0.233333
15	33765589	34157361	-0.266667
15	34157362	34678876	-0.266667
15	34678891	40231732	-0.233333
15	40231736	40757527	-0.3
15	40757528	40895136	-0.3
15	40901006	40954312	-0.3
15	40954322	41961142	-0.3
15	75557699	77406465	-0.2
15	77406467	77474206	-0.3
15	77474207	77771500	-0.3
15	77771513	78290562	-0.3
15	78290563	78911196	-0.266667
15	78911197	83456079	-0.233333
15	83456082	84324475	-0.266667
15	84324478	84706493	-0.233333
15	84706498	84909013	-0.233333
15	84909388	85325875	-0.2
15	85325877	85345545	-0.233333
15	85345552	86064622	-0.233333
15	86064625	86213001	-0.233333
15	86213002	89790840	-0.233333
15	89790843	89858558	-0.233333
15	89858559	90118930	-0.233333
15	90118937	90170248	-0.233333
15	90170252	90933973	-0.233333
15	90933974	91043269	-0.2
15	91043272	91290588	-0.2
15	91290594	91358442	-0.2
15	91358444	93496555	-0.2
15	93496566	93567863	-0.2
15	93567871	99250760	-0.2
15	99250761	99251261	-0.2
15	99251267	99434526	-0.2
15	99434546	99500589	-0.2
15	99500591	101464800	-0.2
15	101464801	101608988	-0.2
15	101609006	102359210	-0.2
17	292996	1340293	-0.266667
17	1340300	1554079	-0.266667
17	1554089	1586849	-0.266667
17	1586854	1611302	-0.266667
17	1611307	1959947	-0.233333
17	1960047	1968724	-0.266667
17	1968728	3765487	-0.266667
17	10451175	10558272	-0.2
17	10558273	11511413	-0.233333
17	11511414	11784657	-0.266667
17	11784669	12799685	-0.266667
17	12799687	13977674	-0.233333
17	14140011	15603502	-0.1
17	19286480	20768696	-0.133333
18	178971	674274	-0.6
18	674275	724460	-0.566667
18	9859258	9954143	-0.566667
18	9954144	10487908	-0.566667
18	10487909	10671491	-0.466667
18	10671493	11610472	-0.566667
18	11610481	12095151	-0.5
18	12095152	12329617	-0.5
18	12329622	12999386	-0.5
18	12999389	13124703	-0.5
18	13124714	13752371	-0.5
18	13752374	13884682	-0.5
18	13885364	14124388	-0.566667
18	14124405	14822610	-0.466667
18	14822615	14831345	-0.6
18	14831346	14852415	-0.6
18	14852416	18533509	-0.6
18	18533513	19154742	-0.6
18	19154743	19345696	-0.6
18	19345701	19399541	-0.6
18	19399542	19418292	-0.6
18	19418298	19444550	-0.6
18	19444552	20548764	-0.6
18	20548772	20606134	-0.633333
18	20606137	21112130	-0.633333
18	21112131	21153471	-0.633333
18	21153472	21451570	-0.633333
18	21452970	21534533	-0.633333
18	21534546	21743108	-0.633333
18	21743110	21898708	-0.633333
18	21898710	21912873	-0.633333
18	21912876	21957424	-0.633333
18	21957426	22669394	-0.633333
18	22669398	22902090	-0.633333
18	22902091	23845144	-0.633333
18	23845148	23969899	-0.633333
18	23969903	24436214	-0.633333
18	24436217	25532082	-0.633333
18	25532086	25727680	-0.633333
18	25727697	28574112	-0.633333
18	28574114	29121210	-0.633333
18	29121215	29410683	-0.633333
18	29410688	29511420	-0.633333
18	29511427	29769999	-0.633333
18	29770007	29972934	-0.633333
18	29972938	30517939	-0.633333
18	30517941	31187520	-0.633333
18	31187523	31326448	-0.633333
18	31326452	31802944	-0.633333
18	31802952	31803152	-0.633333
18	31803153	32822396	-0.633333
18	32822397	32843441	-0.633333
18	32843443	33558902	-0.633333
18	33558905	33689522	-0.633333
18	33689525	34359420	-0.633333
18	34359421	35145541	-0.633333
18	35145544	39647415	-0.566667
18	39647417	42529809	-0.666667
18	42529810	42533230	-0.666667
18	42533243	42618420	-0.666667
18	42618422	42643551	-0.666667
18	42643562	43262406	-0.666667
18	43262407	43432405	-0.666667
18	43432407	43547126	-0.666667
18	43547133	44035931	-0.666667
18	44035933	44101027	-0.666667
18	44101031	44139375	-0.7
18	44139379	44259972	-0.7
18	44259984	44284562	-0.7
18	44284567	44470864	-0.7
18	44470866	44589619	-0.7
18	44589624	44635018	-0.566667
18	44635021	46287897	-0.566667
18	46287899	46570397	-0.566667
18	46570399	46570508	-0.6
18	46570512	46623735	-0.6
18	46623736	46956692	-0.6
18	46956703	47352805	-0.6
18	47352808	47581649	-0.6
18	47581650	47753727	-0.6
18	47753729	47792708	-0.6
18	47792710	47803489	-0.6
18	47803498	47917532	-0.6
18	47917534	48326386	-0.633333
18	48326406	48422164	-0.6
18	48422165	48473489	-0.6
18	48473490	48573379	-0.6
18	48573382	48604769	-0.6
18	48604773	48703817	-0.6
18	48703822	51056936	-0.6
18	51056937	51795893	-0.633333
18	51797691	51851031	-0.666667
18	51851035	52895420	-0.666667
18	52895424	53131302	-0.666667
18	53131307	53252472	-0.666667
18	53252474	53303065	-0.666667
18	53303067	54339726	-0.666667
18	54339741	54694370	-0.666667
18	54694375	55268863	-0.666667
18	55268908	55336513	-0.666667
18	55336520	55398970	-0.666667
18	55398975	56063431	-0.666667
18	56063436	56149026	-0.666667
18	56149029	56278957	-0.666667
18	56278966	56585490	-0.666667
18	56585501	56651633	-0.666667
18	56651635	59157769	-0.666667
18	59157771	59713144	-0.666667
18	59713152	59854728	-0.666667
18	59854729	59972702	-0.666667
18	59972704	60206879	-0.666667
18	60206881	60646599	-0.666667
18	60646619	61558642	-0.633333
18	61558645	61582725	-0.666667
18	61582726	63430042	-0.666667
18	63430043	65178175	-0.666667
18	65178180	65181813	-0.666667
18	65181814	66503962	-0.666667
18	66503966	66721306	-0.666667
18	66721310	67671351	-0.666667
18	67671352	67872487	-0.666667
18	67872491	67993440	-0.666667
18	67993466	70417268	-0.666667
18	70417275	70461412	-0.666667
18	70461413	71740662	-0.666667
18	71740663	71807427	-0.666667
18	71807428	72342939	-0.666667
18	72342946	72775338	-0.666667
18	72775400	72776346	-0.666667
18	72776352	72998148	-0.666667
18	72998149	73139357	-0.4
18	73139367	74082445	-0.6
18	74082450	74154935	-0.6
18	74154949	74561444	-0.6
18	74561446	74680226	-0.6
18	74680230	76856440	-0.6
18	76856441	77170375	-0.6
18	77170377	77246495	-0.566667
18	77246509	77728090	-0.566667
18	77728098	77875396	-0.5
18	77875404	77960554	-0.5
18	77960556	77960647	-0.433333
22	16266989	17600247	-0.1
22	17600250	17601022	-0.2
22	17601023	18562605	-0.2
22	18562606	18640446	-0.233333
22	36662022	38087158	-0.233333
22	38087264	38201536	-0.233333
22	38201538	39928420	-0.2
22	39928708	40819551	-0.2
22	40827424	41513152	-0.166667
22	41513163	41605661	-0.233333
22	42016771	42221758	-0.133333
22	42221759	42565824	-0.2
22	42575576	42611244	-0.2
22	42611247	43599969	-0.2
22	43599974	46652424	-0.166667
22	46652430	46658483	-0.2
22	46658492	47022663	-0.2
22	47022675	50599142	-0.166667
22	50599144	50684068	-0.166667
24	2654998	27000989	-0.33

## Sheet: Supplementary Table 5
Table S5 - Recurrent focal copy-number amplifications and deletions in the 30 AA CRC WES cases estimated by GISTIC
Somatic Alteration	cytoband	residual q value	wide peak boundaries	genes in wide peak
Amplification	17q21.2	1.1576e-32	chr17:39165216-39421988	KRTAP1-3, KRTAP1-1, KRTAP9-9, KRTAP4-6, KRTAP2-1, KRTAP4-12, KRTAP1-5, KRTAP3-1, KRTAP9-2, KRTAP9-3, KRTAP9-8, KRTAP4-4, KRTAP9-4, KRTAP4-1, KRTAP4-5, KRTAP4-3, KRTAP4-2, KRTAP2-4, KRTAP4-11, KRTAP4-8, KRTAP2-2, KRTAP9-1, LOC730755, KRTAP4-9, KRTAP4-7
Amplification	14q32.33	1.2581e-26	chr14:105412875-105415073	AHNAK2
Amplification	11p15.5	1.1912e-05	chr11:1018558-1272200	MUC2, MUC6, MUC5B
Amplification	8q24.3	6.4306e-05	chr8:145152158-145947081	hsa-mir-1234, hsa-mir-939, CYC1, GPT, HSF1, TONSL, DGAT1, FOXH1, RECQL4, LRRC14, BOP1, FBXL6, CPSF1, CYHR1, VPS28, FAM203A, SLC39A4, GPR172A, ARHGAP39, SHARPIN, SCRT1, MAF1, PPP1R16A, ZNF251, KIFC2, MFSD3, ADCK5, KIAA1875, C8ORFK29, C8orf82, LRRC24, SCXB, HEATR7A, MIR939, SCXA, MIR1234
Amplification	6p22.2	0.0002047	chr6:26108162-26273192	HIST1H1D, HIST1H1E, HIST1H1T, HIST1H2AE, HIST1H2AD, HIST1H2BD, HIST1H2AC, HIST1H2BG, HIST1H2BF, HIST1H2BE, HIST1H2BH, HIST1H2BC, HIST1H3D, HIST1H3E, HIST1H3G, HIST1H4D, HIST1H4F, HIST1H4E, HIST1H4G, HIST1H3F
Amplification	21q22.3	0.00031447	chr21:45947213-46086428	TSPEAR, KRTAP12-2, KRTAP10-10, KRTAP10-4, KRTAP10-6, KRTAP10-7, KRTAP10-9, KRTAP10-1, KRTAP10-11, KRTAP10-2, KRTAP10-5, KRTAP10-8, KRTAP10-3, KRTAP12-3, KRTAP12-4
Amplification	1q21.3	0.0004067	chr1:152189274-152191774	HRNR
Amplification	3q29	0.0027861	chr3:195508600-195515454	MUC4
Amplification	5q31.3	0.0028403	chr5:140085180-140228993	PCDHA9, PCDHA8, PCDHA7, PCDHA6, PCDHA5, PCDHA4, PCDHA3, PCDHA2, PCDHA1, VTRNA1-3, VTRNA1-2, VTRNA1-1, ZMAT2
Amplification	6p22.1	0.0028445	chr6:27425027-27879065	HIST1H1B, ZNF184, HIST1H2AI, HIST1H2AK, HIST1H2AJ, HIST1H2AL, HIST1H2AM, HIST1H2BL, HIST1H2BN, HIST1H2BM, HIST1H2BO, HIST1H3I, HIST1H3J, HIST1H3H, HIST1H4K, HIST1H4J, HIST1H4L, OR2B2, LOC100131289, LOC100507173
Amplification	7q11.21	0.0047283	chr7:64291320-65419129	ERV3-1, ZNF138, ZNF273, ZNF117, VKORC1L1, ZNF92, INTS4L1, LOC441242, CCT6P3, CCT6P1, INTS4L2, SNORA22
Amplification	20q13.33	0.0080395	chr20:57768187-61833699	hsa-mir-124-3, hsa-mir-133a-2, hsa-mir-3195, hsa-mir-1257, hsa-mir-646, CDH4, COL9A3, EDN3, LAMA5, NTSR1, PPP1R3D, PSMA7, RPS21, TAF4, OSBPL2, SYCP2, TCFL5, ADRM1, OGFR, DIDO1, HRH3, SS18L1, GTPBP5, SLCO4A1, YTHDF1, C20orf11, C20orf20, CDH26, SLC17A9, LOC63930, FAM217B, CABLES2, PHACTR3, BHLHE23, ZNF831, C20orf166, GATA5, C20orf151, LSM14B, C20orf166-AS1, C20orf197, LOC284757, MIR1-1, MIR124-3, M…
Amplification	7q22.1	0.0092314	chr7:100486438-100639482	ACHE, MUC12, UFSP1
Amplification	7q22.1	0.0096283	chr7:100675134-100685863	MUC17
Amplification	20q11.22	0.01636	chr20:33874512-37356480	hsa-mir-1289-1, BPI, EPB41L1, GHRH, LBP, NNAT, RBL1, RPN2, SPAG4, SRC, TGM2, GDF5, CPNE1, NFS1, RBM39, TTI1, RBM12, MYL9, BLCAP, CEP250, DLGAP4, SAMHD1, C20orf4, SNORA71B, SNORA71A, PHF20, SCAND1, ERGIC3, UQCC, C20orf24, CTNNBL1, RALGAPB, NDRG3, RPRD1B, TGIF2, MANBAL, DSN1, FER1L4, SLA2, KIAA1755, VSTM2L, SNHG11, FAM83C, SLC32A1, C20orf132, KIAA0889, C20orf118, ROMO1, C20orf173, C20orf152, ADIG, …
Amplification	13q34	0.017181	chr13:108518258-115169878	ATP4B, COL4A1, COL4A2, F7, F10, GAS6, ING1, LAMP1, LIG4, GRK1, SOX1, TFDP1, CUL4A, IRS2, PROZ, ARHGEF7, CDC16, TUBGCP3, TNFSF13B, RASA3, MYO16, ATP11A, MCF2L, TMCO3, DCUN1D2, ANKRD10, RAB20, CARKD, PCID2, UPF3A, CARS2, GRTP1, ABHD13, ADPRHL1, TEX29, SPACA7, LINC00346, CHAMP1, FAM70B, C13orf35, FLJ44054, FLJ41484, FAM155A, LINC00552, MCF2L-AS1, LOC100506394
Amplification	20q13.12	0.019464	chr20:43851874-44005880	SDC4, SEMG2, SLPI, MATN4, RBPJL, TP53TG5, SYS1, SYS1-DBNDD2
Amplification	1q21.3	0.029943	chr1:152323301-152329031	FLG2
Amplification	7p22.1	0.032717	chr7:4899549-5567943	hsa-mir-589, ACTB, WIPI2, RADIL, PAPOLB, RBAK, FBXL18, TNRC18, MMD2, SLC29A4, LOC389458, RNF216P1, ZNF890P, MIR589, RBAK-LOC389458
Amplification	19p12	0.033364	chr19:20216002-20727401	hsa-mir-1270-2, hsa-mir-1270-1, ZNF90, ZNF486, ZNF826P, ZNF737, MIR1270-1, MIR1270-2
Amplification	13q12.13	0.041921	chr13:24895371-28239940	PARP4, ATP12A, CDK8, GPR12, GTF3A, PABPC3, RNF6, RPL21, MTMR6, NUPL1, WASF3, SNORD102, POLR1D, ATP8A2, CENPJ, RNF17, FAM123A, USP12, MTIF3, LNX2, C1QTNF9, TPTE2P6, RASL11A, SHISA2, SNORA27, TPTE2P1, RPL21P28
Amplification	Xq28	0.043633	chrX:152612830-153670520	hsa-mir-718, ABCD1, ARHGAP4, ATP2B3, ATP6AP1, AVPR2, BGN, TEX28, DNASE1L1, DUSP9, EMD, FLNA, OPN1MW, GDI1, HCFC1, IDH3G, IRAK1, L1CAM, MECP2, PLXNB3, OPN1LW, RENBP, RPL10, SLC6A8, SSR4, TAZ, NAA10, TMEM187, TKTL1, BCAP31, ZNF275, TREX2, SRPK3, SNORA70, HAUS7, PDZD4, FAM58A, PNCK, ZFP92, OPN1MW2, MIR718, MIR3202-2, MIR3202-1
Amplification	19p12	0.053802	chr19:22586220-23159530	ZNF99, ZNF492, ZNF98, LOC440518
Amplification	19p13.2	0.056586	chr19:11725350-12694221	ZNF20, ZNF69, ZNF136, ZNF443, ZNF44, ZNF823, ZNF490, ZNF442, ZNF799, ZNF625, ZNF700, ZNF439, ZNF441, ZNF491, ZNF440, ZNF563, ZNF564, ZNF709, ZNF433, ZNF627, ZNF763, ZNF844, ZNF788, ZNF833P, ZNF878, ZNF625-ZNF20
Amplification	20q13.2	0.056734	chr20:50769792-57599089	hsa-mir-298, hsa-mir-4325, BMP7, CSTF1, CTSZ, CYP24A1, GNAS, MC3R, PCK1, PFDN4, AURKA, TFAP2C, ZNF217, RAE1, BCAS1, STX16, VAPB, SPO11, TH1L, C20orf43, PPP4R1L, RBM38, ZFP64, DOK5, PMEPA1, CASS4, RAB22A, NPEPL1, TUBB1, ZBP1, FAM210B, TSHZ2, C20orf85, GCNT7, CBLN4, CTCFL, LOC149773, GNAS-AS1, APCDD1L, FAM209A, FAM209B, SUMO1P1, MIR296, MIR298, MIR4325, MTRNR2L3, STX16-NPEPL1, MIR4756, MIR4532, MIR…
Amplification	13q14.11	0.05836	chr13:41239845-45563141	hsa-mir-3168, hsa-mir-621, ELF1, FOXO1, TNFSF11, TSC22D1, MTRF1, SLC25A15, MRPS31, WBP4, AKAP11, KIAA0564, NUFIP1, C13orf15, DNAJC15, ENOX1, NAA16, KBTBD7, KBTBD6, EPSTI1, LINC00284, FAM216B, LACC1, LINC00330, DGKH, CCDC122, SUGT1P3, SERP2, TSC22D1-AS1, MIR621, MIR320D1, OR7E37P, LOC100507240, LOC100616668
Amplification	7q22.1	0.061703	chr7:100647006-100651915	MUC12
Amplification	16p13.3	0.061883	chr16:1-2012626	hsa-mir-3177, hsa-mir-662, hsa-mir-3176, ARHGDIG, CLCN7, HAGH, HBA1, HBA2, HBM, HBQ1, HBZ, IGFALS, MPG, NDUFB10, NME3, NME4, RPL3L, RPS2, SOLH, SSTR5, TPSAB1, UBE2I, NPRL3, AXIN1, RGS11, CACNA1H, BAIAP3, RHBDL1, PIGQ, RAB11FIP3, IFT140, TELO2, NUBP2, MSLN, STUB1, MRPL28, MAPK8IP3, TPSD1, TPSG1, DECR2, SOX8, POLR3K, SEPX1, GNG13, LUC7L, CRAMP1L, RAB40C, TMEM8A, CHTF18, RHBDF1, NARFL, LINC00235, TP…
Amplification	11q12.3	0.064667	chr11:62294684-62299864	AHNAK
Amplification	20q13.33	0.064667	chr20:61981994-63025520	hsa-mir-647, CHRNA4, EEF1A2, NPBWR2, KCNQ2, MYT1, OPRL1, PTK6, SRMS, TCEA2, TPD52L2, TNFRSF6B, ARFRP1, RGS19, PRPF6, GMEB2, STMN3, RTEL1, SOX18, LIME1, UCKL1, PCMTD2, SLC2A4RG, ZNF512B, C20orf195, PPDPF, DNAJC5, ZGPAT, PRIC285, ZBTB46, SAMD10, ABHD16B, LINC00266-1, C20orf201, LINC00176, MIR647, UCKL1-AS1, MIR941-1, MIR941-4, MIR941-2, MIR941-3, MIR1914, LOC100505815, RTEL1-TNFRSF6B
Amplification	13q12.11	0.070032	chr13:19751409-21562096	GJA3, GJB2, TUBA3C, ZMYM2, IFT88, ZMYM5, GJB6, LATS2, CRYL1, IL17D, MPHOSPH8, PSPC1, XPO4, TPTE2, N6AMT2, ANKRD26P3, LINC00421, MIR4499
Amplification	13q12.11	0.071571	chr13:21562114-24797739	hsa-mir-2276, FGF9, MIPEP, SGCG, SAP18, SACS, LATS2, TNFRSF19, MRP63, SKA3, EFHA1, SPATA13, ZDHHC20, C1QTNF9B, C1QTNF9B-AS1, BASP1P1, MIR2276, LINC00327
Amplification	13q31.2	0.072105	chr13:77570020-107145407	hsa-mir-4306, hsa-mir-623, hsa-mir-3170, hsa-mir-92a-1, hsa-mir-622, CLN5, DCT, GPR183, EDNRB, EFNB2, ERCC5, FGF14, GPC5, GPR18, IPO5, PCCA, POU4F1, DNAJC3, RAP2A, SLC10A2, SLC15A1, TPP2, ZIC2, STK24, SCEL, CLDN10, ITGBL1, TM9SF2, GPC6, MBNL2, FARP1, SPRY2, ABCC4, SOX21, DZIP1, MYCBP2, DOCK9, TGDS, SLITRK5, FBXL3, OXGR1, NDFIP2, BIVM, UGGT2, RBM26, KDELC1, RNF219, SLITRK6, TMTC4, ZIC5, A2LD1, TEX…
Amplification	19q13.42	0.074276	chr19:53848738-54074904	ZNF331, ZNF765, ZNF845, ZNF813, LOC147804, ZNF525, ZNF761
Amplification	Xp11.23	0.083607	chrX:47102002-47919343	ARAF, ELK1, CFP, SYN1, TIMP1, ZNF182, ZNF41, ZNF157, USP11, UXT, ZNF630, ZNF81, SPACA5, CXXC1P1, SPACA5B, SNORA11C, LOC100133957, MIR4769
Amplification	20q11.21	0.086328	chr20:25666601-30419567	hsa-mir-3193, hsa-mir-663, BCL2L1, ID1, TPX2, ZNF337, REM1, HM13, COX4I2, MYLK2, DEFB118, MLLT10P1, LINC00028, NCOR1P1, DEFB115, DEFB116, DEFB119, DEFB121, DEFB122, DEFB123, DEFB124, FAM182A, LOC284801, FRG1B, MIR663A, FAM182B, PSIMCT-1, LOC100134868, MIR3193
Amplification	20q13.13	0.088681	chr20:45354152-50407894	hsa-mir-1302-5, hsa-mir-1259, hsa-mir-3194, CEBPB, CSE1L, EYA2, KCNB1, KCNG1, NFATC2, PTGIS, PTPN1, SNAI1, STAU1, UBE2V1, NCOA3, DPM1, B4GALT5, SPATA2, ATP9A, ARFGEF2, SLC9A8, ADNP, ZMYND8, SNORD12C, MOCS3, BCAS4, DDX27, RNF114, SULF2, SALL4, ZNFX1, PREX1, SLC2A10, PARD6B, FAM65C, LINC00494, LOC284751, TMEM189, TMEM189-UBE2V1, ZNFX1-AS1, SNORD12, MIR645, SNORD12B, LOC100131496, MIR3194, MIR3616
Amplification	20q11.21	0.095414	chr20:30585030-31659879	hsa-mir-1825, DNMT3B, HCK, PLAGL2, KIF3B, TM9SF4, MAPRE1, POFUT1, BPIFB2, TSPY26P, BPIFB6, C20orf112, C20orf160, SUN5, LOC149950, COMMD7, ASXL1, C20orf203, XKR7, BPIFB3
Amplification	17q25.3	0.096491	chr17:80014204-81195210	CD7, CSNK1D, FASN, UTS2R, GPS1, FOXK2, SECTM1, TBCD, SLC16A3, RAB40B, NARF, WDR45L, DUS1L, FN3K, C17orf62, FN3KRP, C17orf101, ZNF750, B3GNTL1, CCDC57, HEXDC, METRNL, FLJ43681, TEX19
Amplification	Xp22.31	0.10098	chrX:1-21874698	hsa-mir-651, AMELX, SLC25A6, SHROOM2, ARHGAP6, STS, ARSD, ARSE, ARSF, ASMT, BMX, S100G, CLCN4, CSF2RA, EIF1AX, FANCB, FIGF, GLRA2, GPM6B, GRPR, HCCS, IL3RA, KAL1, CD99, MID1, NHS, GPR143, PDHA1, PHKA2, PIGA, PPEF1, PRKX, PRPS2, RBBP7, RPS6KA3, RS1, SCML1, TRAPPC2, SHOX, CDKL5, TBL1X, TMSB4X, XG, GTPBP6, HDHD1, AKAP17A, PNPLA4, ZRSR2, OFD1, PIR, INE2, ASMTL, AP1S2, GYG2, REPS2, ZBED1, RAB9A, FRMPD…
Amplification	7q36.1	0.10358	chr7:143454027-159138663	hsa-mir-595, hsa-mir-153-2, hsa-mir-671, hsa-mir-1975, hsa-mir-548f-4, ABP1, CDK5, DPP6, EN2, EZH2, GBX1, MNX1, HTR5A, INSIG1, KCNH2, NOS3, PTPRN2, RARRES2, RHEB, SHH, SLC4A2, SMARCD3, VIPR2, XRCC2, ARHGEF5, ZNF212, ZNF282, CUL1, ACCN3, PDIA4, UBE3C, FAM115A, DNAJB6, ABCF2, FASTK, ABCB8, PAXIP1, SSPO, CNTNAP2, GIMAP2, OR2F1, TPK1, ZNF777, TMEM176B, REPIN1, PRKAG2, NUB1, CHPF2, NCAPG2, WDR60, GIMA…
Amplification	19q13.2	0.10889	chr19:40514345-40580469	ZNF780B, ZNF780A, ZNF546
Amplification	16q24.3	0.11001	chr16:88498521-90002007	APRT, CBFA2T3, CDH15, CYBA, DPEP1, FANCA, GALNS, MC1R, MVD, CHMP1A, RPL13, SPG7, CDK10, C16orf7, PIEZO1, TUBB3, TCF25, CPNE7, IL17C, ANKRD11, TRAPPC2L, CDT1, SPIRE2, ZNF469, ZNF276, RNF166, SPATA2L, C16orf55, ZC3H18, SLC22A31, ZFPM1, MGC23284, ZNF778, ACSF3, LINC00304, SNAI3, CTU2, PABPN1L, LOC400558, SNORD68, LOC100128881, LOC100287036, MIR4722
Amplification	5q31.3	0.12668	chr5:140762855-140779089	PCDHGB4, PCDHGA8, PCDHGB5, PCDHGB3, PCDHGB2, PCDHGB1, PCDHGA7, PCDHGA6, PCDHGA5, PCDHGA4, PCDHGA3, PCDHGA2, PCDHGA1
Amplification	Xp21.1	0.15624	chrX:34149513-37026650	TMEM47, MAGEB16, FAM47A, FAM47B, CXorf22, CXorf59, FAM47C, CXorf30
Amplification	10q26.2	0.15743	chr10:129901109-129907120	MKI67
Amplification	Xq22.2	0.1588	chrX:102192576-111155537	hsa-mir-652, CAPN6, COL4A5, COL4A6, DCX, TSC22D3, ACSL4, GUCY2F, PAK3, PLP1, PRPS1, PSMD10, SERPINA7, TDGF1P3, TRPC5, IRS4, CLDN2, TCEAL1, MORF4L2, AMMECR1, MID2, KCNE1L, IL1RAPL2, NGFRAP1, WBP5, RAB9B, NUP62CL, TBC1D8B, CXorf57, RBM41, BEX1, NXT2, NXF3, TEX13B, TEX13A, BEX4, TCEAL7, RGAG1, RNF128, MORC4, ALG13, TCEAL4, ESX1, TMEM164, BEX2, TCEAL3, TCEAL8, CHRDL1, RIPPLY1, ATG4A, CXorf41, MUM1L1,…
Amplification	Xq13.1	0.1588	chrX:69479093-82763906	hsa-mir-4328, hsa-mir-325, hsa-mir-384, hsa-mir-374a, ABCB7, ARR3, ATP7A, ATRX, BCYRN1, CDX4, COX7B, DLG3, GJB1, CXCR3, LPAR4, IL2RG, FOXO4, CITED1, NAP1L2, NONO, P2RY4, PGK1, PHKA1, PIN4, POU3F4, RPS4X, SH3BGRL, SLC16A2, TAF1, XIST, OGT, FGF16, ZMYM3, TSIX, ITM2A, MED12, CYSLTR1, KIF4A, ITGB1BP2, INGX, P2RY10, SNX12, TBX22, RLIM, PDZD11, CXorf26, TAF9B, CHIC1, NLGN3, ERCC6L, GDPD2, HDAC8, TEX11,…
Amplification	9q34.3	0.16554	chr9:140137668-141213431	hsa-mir-602, CACNA1B, TUBB4B, NOXA1, COBRA1, NELF, C9orf167, EXD3, MRPL41, EHMT1, C9orf37, ARRDC1, WDR85, ZMYND19, PNPLA7, ENTPD8, FAM166A, C9orf173, NRARP, FLJ40292, TUBBP5, MIR602, LOC100129722, FAM157B
Amplification	11q13.1	0.17501	chr11:62678301-71238699	hsa-mir-548k, hsa-mir-3164, hsa-mir-3163, hsa-mir-612, hsa-mir-194-2, hsa-mir-1237, ACTN3, ADRBK1, ALDH3B1, ALDH3B2, ARL2, BAD, BBS1, CCND1, C11orf2, MRPL49, ZNHIT2, CAPN1, CFL1, CHKA, CHRM1, COX8A, CPT1A, CST6, CTSW, DHCR7, MARK2, CTTN, ESRRA, FAU, FGF3, FGF4, FKBP2, GSTP1, SLC29A2, DNAJC4, IGHMBP2, LRP5, LTBP3, MEN1, MAP3K11, NDUFV1, NDUFS8, OVOL1, PC, PLCB3, PPP1CA, PPP2R5B, PTPRCAP, PYGM, MAP…
Amplification	4p16.3	0.1867	chr4:59949-494185	hsa-mir-571, ZNF141, PIGG, ABCA11P, ZNF595, ZNF721, ZNF718, ZNF876P, ZNF732
Amplification	13q13.1	0.19186	chr13:28367794-39612780	ALOX5AP, BRCA2, CDX2, FLT1, FLT3, HMGB1, PDX1, MAB21L1, SMAD9, UBL3, RFC3, RFXAP, SLC7A1, TRPC4, CCNA1, DCLK1, KL, FRY, USPL1, N4BP2L2, POSTN, HSPH1, EXOSC8, PDS5B, SPG20, MTUS2, NBEA, ALG5, POMP, UFM1, SOHLH2, FAM48A, PROSER1, KATNAL1, C13orf33, STARD13, N4BP2L1, CG030, CSNK1A1L, RXFP2, TEX26, B3GALTL, STOML3, EEF1DP3, GSX1, PAN3, SLC46A3, FREM2, NHLRC3, SERTM1, LINC00547, ATP5EP2, LOC440131, PR…
Amplification	19q13.41	0.19721	chr19:52786557-53572900	ZNF28, ZNF137P, ZNF701, ZNF83, ZNF702P, ZNF611, ZNF528, ZNF766, ZNF468, ZNF160, ZNF816, ZNF480, ZNF534, ZNF578, ERVV-1, ZNF610, ZNF600, ZNF320, ZNF808, ZNF321P, ZNF880, ERVV-2, ZNF816-ZNF321P
Amplification	Xq26.2	0.20226	chrX:114424119-149681118	hsa-mir-2114, hsa-mir-514-3, hsa-mir-513c, hsa-mir-891a, hsa-mir-891b, hsa-mir-320d-2, hsa-mir-505, hsa-mir-504, hsa-mir-934, hsa-mir-424, hsa-mir-106a, hsa-mir-220a, hsa-mir-766, hsa-mir-1277, AGTR2, SLC25A5, XIAP, BRS3, CD40LG, CDR1, ELF4, F9, GPC4, FGF13, FHL1, FMR1, AFF2, GPC3, GLUD2, GRIA3, HPRT1, IDS, IGSF1, IL13RA1, LAMP2, SH2D1A, MAGEA8, MAGEA9, MAGEA11, MCF2, NDUFA1, OCRL, PLS3, RPL39, S…
Deletion	18q21.1	2.9753e-06	chr18:44470865-44589623	TCEB3B, TCEB3C, TCEB3CL, LOC100506888
Deletion	18q22.3	3.186e-06	chr18:72914156-73139366	TSHZ1
Deletion	8p23.3	2.8672e-05	chr8:444518-6668821	hsa-mir-596, ANGPT2, CLN8, MYOM2, DLGAP2, ARHGEF10, KBTBD11, AGPAT5, CSMD1, MCPH1, ERICH1, LOC286083, MIR596, LOC100287015, MIR4659A, MIR4659B
Deletion	18q11.2	0.0001235	chr18:19444547-20548771	GATA6, CTAGE1, MIR4741
Deletion	18p11.21	0.0015144	chr18:12030376-13884681	C18orf1, CIDEA, MC5R, PTPN2, RNMT, SLMO1, AFG3L2, CEP192, SPIRE1, PSMG2, CEP76, SEH1L, TUBB6, FAM210A, LOC100288122, MIR4526
Deletion	8p22	0.0018034	chr8:12879488-17915010	hsa-mir-548v, hsa-mir-383, FGL1, MSR1, PCM1, PDGFRL, SLC7A2, TUSC3, MTMR7, DLC1, FGF20, CNOT7, ZDHHC2, MTUS1, VPS37A, SGCZ, C8orf48, EFHA2, MIR383
Deletion	8p23.1	0.0018034	chr8:7718162-10464379	hsa-mir-124-1, hsa-mir-597, hsa-mir-548i-3, DEFB4A, MSRA, TNKS, MFHAS1, DEFB103B, PPP1R3B, ERI1, CLDN23, LOC157273, SGK223, LOC157627, PRSS55, FLJ10661, MIR124-1, DEFB103A, DEFB109P1B, MIR597, FAM66E, LOC100132396, MIR548I3, MIR4660
Deletion	17p13.3	0.013959	chr17:1-3765486	hsa-mir-1253, hsa-mir-212, hsa-mir-22, hsa-mir-3183, ABR, ASPA, CRK, CTNS, DPH1, HIC1, ITGAE, MNT, MYO1C, OR1D2, OR3A1, OR3A2, P2RX5, PAFAH1B1, SERPINF1, PITPNA, SERPINF2, RPA1, TRPV1, YWHAE, OR1A1, OR1D5, OR1E1, OR1E2, OR1G1, OR3A3, DOC2B, SCARF1, RPH3AL, SGSM2, PRPF8, RAP1GAP2, KIAA0664, SMG6, SHPK, OR1A2, TIMM22, TAX1BP3, GEMIN4, GLOD4, INPP5K, RNMTL1, VPS53, C17orf85, TSR1, SRR, NXN, METTL16,…
Deletion	10q24.33	0.015669	chr10:103792791-120070685	hsa-mir-2110, hsa-mir-4295, hsa-mir-548e, hsa-mir-609, hsa-mir-936, hsa-mir-1307, hsa-mir-146b, ADD3, ADRA2A, ADRB1, ARL3, CASP7, COL17A1, CYP17A1, DUSP5, EMX2, GFRA1, HABP2, ABLIM1, MXI1, NFKB2, NRAP, PITX3, PNLIP, PNLIPRP1, PNLIPRP2, PSD, SLC18A2, TAF5, TCF7L2, TECTB, XPNPEP1, SHOC2, GBF1, LDB1, INA, SMC3, NEURL, NOLC1, GSTO1, SH3PXD2A, SLK, DCLRE1A, ACTR1A, SMNDC1, VAX1, RAB11FIP2, NT5C2, PDCD…
Deletion	15q26.1	0.031861	chr15:75557696-102531392	hsa-mir-1302-10, hsa-mir-1469, hsa-mir-3175, hsa-mir-3174, hsa-mir-9-3, hsa-mir-7-2, hsa-mir-1276, hsa-mir-549, hsa-mir-184, hsa-mir-4313, hsa-mir-631, ACAN, ALDH1A3, ANPEP, BCL2A1, BLM, BNC1, CHD2, CHRNA3, CHRNA5, CHRNB4, CRABP1, CSPG4, CTSH, ETFA, FAH, FES, IDH2, IDH3A, IGF1R, IL16, IREB2, ISG20, MAN2A2, MAN2C1, MEF2A, MFGE8, NMB, NTRK3, FURIN, PCSK6, PDE8A, PLIN1, POLG, PSMA4, PTPN9, RASGRF1, …
Deletion	1p36.13	0.05241	chr1:10042684-62703917	hsa-mir-3116-2, hsa-mir-761, hsa-mir-30c-1, hsa-mir-4255, hsa-mir-552, hsa-mir-4254, hsa-mir-1976, hsa-mir-3115, hsa-mir-4253, hsa-mir-1256, hsa-mir-1290, hsa-mir-1273d, AK2, ALPL, ATP6V0B, BAI2, BMP8B, C1QA, C1QB, C1QC, C8A, C8B, CAPZB, CASP9, RUNX3, TNFRSF8, CDA, CDC20, CDC42, CDKN2C, CD52, RCC1, CLCN6, CLCNKA, CLCNKB, PLK3, CNR2, COL8A2, COL9A2, COL16A1, CORT, CPT2, CSF3R, CTPS, CYP2J2, CYP4A1…
Deletion	18p11.32	0.05241	chr18:1-674274	CETN1, TYMS, USP14, THOC1, CLUL1, COLEC12, C18orf56, ROCK1P1
Deletion	1p36.31	0.062644	chr1:1-12853404	hsa-mir-1273d, hsa-mir-34a, hsa-mir-4252, hsa-mir-551a, hsa-mir-4251, hsa-mir-429, hsa-mir-1302-2, RERE, CA6, TNFRSF8, CDK11B, CLCN6, CORT, DFFA, DFFB, DVL1, MEGF6, ENO1, MTOR, GABRD, GNB1, ZBTB48, TNFRSF9, MTHFR, NPPA, NPPB, PEX10, PEX14, PGD, PIK3CD, PLOD1, EXOSC10, PRKCZ, RPL22, SCNN1D, SKI, SLC2A5, SRM, TNFRSF1B, TP73, TNFRSF4, MMP23B, MMP23A, KCNAB2, TNFRSF25, TNFRSF14, TNFRSF18, PER3, DHRS3…
Deletion	8p21.2	0.066244	chr8:21937666-30916664	hsa-mir-3148, hsa-mir-4288, hsa-mir-4287, hsa-mir-548h-4, hsa-mir-320a, ADRA1A, BMP1, POLR3D, BNIP3L, CHRNA2, CLU, DPYSL2, DUSP4, EGR3, EPHX2, EXTL3, PTK2B, GNRH1, GSR, GTF2E2, LOXL2, NEFM, NEFL, NKX3-1, PNOC, PPP2CB, PPP2R2A, PPP3CC, SFTPC, STC1, FZD3, UBXN8, ADAM7, TNFRSF10D, TNFRSF10C, TNFRSF10B, TNFRSF10A, ENTPD4, PHYHIP, SORBS3, DCTN6, PNMA2, ADAM28, RBPMS, TRIM35, RHOBTB2, KIF13B, LEPROTL1,…
Deletion	17p13.1	0.066244	chr17:5013033-13977673	hsa-mir-548h-3, hsa-mir-744, hsa-mir-4314, hsa-mir-324, hsa-mir-497, ACADVL, ALOX12, ALOX12B, ALOX12P2, ALOX15B, ASGR1, ASGR2, ATP1B2, C1QBP, CD68, CHD3, CHRNB1, CLDN7, DLG4, DNAH9, DVL2, EFNB3, EIF4A1, EIF5A, FGF11, GPS2, GUCY2D, MYH1, MYH2, MYH3, MYH4, MYH8, MYH10, NUP88, PER1, PFAS, POLR2A, RCVRN, RPL26, SCO1, MAP2K4, SHBG, SLC2A4, SOX15, VAMP2, TP53, ZNF18, GAS7, TNK1, MYH13, TNFSF13, TNFSF12…
Deletion	22q11.1	0.076678	chr22:1-18640445	hsa-mir-648, hsa-mir-3198, ATP6V1E1, BID, IL17RA, ANKRD62P1-PARP4P3, POTEH, BCL2L13, HSFY1P1, CECR6, CECR5, CECR3, CECR2, TUBA8, CECR1, PEX26, MICAL3, OR11H1, SLC25A18, GAB4, CCT8L2, XKR3, TPTEP1, MIR648, CECR7, CECR5-AS1, FLJ41941, MIR3198-1
Deletion	18q21.2	0.081973	chr18:47803485-71920786	hsa-mir-122, BCL2, CDH7, DCC, FECH, KDSR, GRP, LMAN1, SMAD4, MC4R, ME2, NARS, SERPINB2, ATP8B1, SERPINB5, SERPINB8, SERPINB10, SERPINB13, PMAIP1, MAPK4, RAB27B, SERPINB3, SERPINB4, TCF4, SERPINB7, TNFRSF11A, MBD2, SOCS6, TXNL1, ONECUT2, VPS4B, CD226, MALT1, POLI, PHLPP1, NEDD4L, WDR7, PIGN, RTTN, CDH20, CDH19, TIMM21, RAX, CXXC1, ST8SIA3, MEX3C, TMX3, ZCCHC2, ZNF532, ELAC1, KIAA1468, CCDC102B, CC…
Deletion	22q13.1	0.091232	chr22:40827419-41605660	hsa-mir-1281, EP300, MCHR1, ST13, RBX1, SLC25A17, XPNPEP3, DNAJB7, MIR1281, MIR4766
Deletion	15q11.2	0.093926	chr15:1-83215158	hsa-mir-549, hsa-mir-184, hsa-mir-4313, hsa-mir-631, hsa-mir-630, hsa-mir-629, hsa-mir-4312, hsa-mir-4311, hsa-mir-1272, hsa-mir-422a, hsa-mir-190, hsa-mir-2116, hsa-mir-628, hsa-mir-1266, hsa-mir-147b, hsa-mir-1282, hsa-mir-627, hsa-mir-4310, hsa-mir-626, hsa-mir-1233-2, hsa-mir-1233-1, hsa-mir-211, hsa-mir-1268, hsa-mir-3118-6, hsa-mir-3118-4, ACTC1, ADAM10, ANXA2, APBA2, AQP9, B2M, BBS4, BCL2A…
Deletion	1p31.3	0.10354	chr1:31906923-110091323	hsa-mir-553, hsa-mir-137, hsa-mir-760, hsa-mir-186, hsa-mir-1262, hsa-mir-3117, hsa-mir-101-1, hsa-mir-3116-2, hsa-mir-761, hsa-mir-30c-1, hsa-mir-4255, hsa-mir-552, hsa-mir-4254, ABCA4, ACADM, AGL, AK2, AK4, AMY1A, AMY1B, AMY1C, AMY2A, AMY2B, ATP6V0B, BAI2, BMP8B, BRDT, C8A, C8B, CDC20, CDKN2C, CLCA1, PLK3, CNN3, COL8A2, COL9A2, COL11A1, COL16A1, CPT2, CRYZ, CSF3R, CTBS, CTH, CTPS, CYP2J2, CYP4A…
Deletion	4p16.3	0.10354	chr4:289875-191154276	hsa-mir-1305, hsa-mir-4276, hsa-mir-548t, hsa-mir-1979, hsa-mir-3140, hsa-mir-548g, hsa-mir-3139, hsa-mir-2054, hsa-mir-1973, hsa-mir-577, hsa-mir-1243, hsa-mir-302b, hsa-mir-297, hsa-mir-576, hsa-mir-1255a, hsa-mir-575, hsa-mir-1269, hsa-mir-574, hsa-mir-1255b-1, hsa-mir-4275, hsa-mir-573, hsa-mir-218-1, hsa-mir-572, hsa-mir-3138, hsa-mir-548i-2, hsa-mir-95, hsa-mir-4274, hsa-mir-943, hsa-mir-57…
Deletion	10q23.32	0.15502	chr10:81319170-103867821	hsa-mir-3158-1, hsa-mir-608, hsa-mir-1287, hsa-mir-607, hsa-mir-3157, hsa-mir-107, hsa-mir-346, ACTA2, ANXA11, FAS, BMPR1A, ENTPD1, CHUK, ABCC2, COX15, CPN1, CYP2C19, CYP2C8, CYP2C9, CYP2C18, CYP26A1, DNTT, FGF8, GLUD1, GOT1, GRID1, HELLS, HHEX, TLX1, HPS1, HTR7, IDE, IFIT2, IFIT1, IFIT3, KIF11, LIPA, MAT1A, NDUFB8, PAX2, PDE6C, PGAM1, PPP1R3C, PTEN, ALDH18A1, RBP4, RGR, SCD, SFRP5, SFTPD, FBXW4,…
Deletion	15q15.1	0.20215	chr15:1-79172855	hsa-mir-4313, hsa-mir-631, hsa-mir-630, hsa-mir-629, hsa-mir-4312, hsa-mir-4311, hsa-mir-1272, hsa-mir-422a, hsa-mir-190, hsa-mir-2116, hsa-mir-628, hsa-mir-1266, hsa-mir-147b, hsa-mir-1282, hsa-mir-627, hsa-mir-4310, hsa-mir-626, hsa-mir-1233-2, hsa-mir-1233-1, hsa-mir-211, hsa-mir-1268, hsa-mir-3118-6, hsa-mir-3118-4, ACTC1, ADAM10, ANXA2, APBA2, AQP9, B2M, BBS4, NBEAP1, BNIP2, BUB1B, CA12, CAP…
Deletion	22q12.3	0.20215	chr22:19956181-41166900	hsa-mir-659, hsa-mir-3200, hsa-mir-3199-2, hsa-mir-548j, hsa-mir-650, hsa-mir-130b, hsa-mir-649, hsa-mir-1286, hsa-mir-1306, hsa-mir-185, ADORA2A, ADRBK2, ADSL, AP1B1, ARVCF, ATF4, BCR, CRKL, CRYBA4, CRYBB1, CRYBB2, CRYBB2P1, CRYBB3, CSF2RB, CSNK1E, DDT, EWSR1, GGT1, GGT5, GNAZ, MCHR1, GSTT1, GSTT2, H1F0, SERPIND1, HMOX1, IGLL1, IL2RB, KCNJ4, LGALS1, LGALS2, LIF, LIMK2, MB, MCM5, MFNG, MGAT3, MIF…
Deletion	8p12	0.21227	chr8:27315935-54628493	hsa-mir-486, hsa-mir-3148, hsa-mir-4288, hsa-mir-4287, ADRB3, ANK1, CEBPD, CHRNA2, CHRNB3, CLU, ADAM3A, DUSP4, EIF4EBP1, EPHX2, EXTL3, FGFR1, FNTA, ADAM2, NPBWR1, GSR, GTF2E2, NRG1, IKBKB, IDO1, MCM4, OPRK1, PLAT, PNOC, POLB, PPP2CB, PRKDC, SFRP1, SLC20A2, SNAI2, STAR, TACC1, UBE2V2, VDAC3, WRN, FZD3, UBXN8, KAT6A, ADAM18, ADAM9, CHRNA6, ASH2L, BAG4, ST18, RB1CC1, DCTN6, AP3M2, RBPMS, ERLIN2, PRO…
Deletion	9p21.3	0.21227	chr9:6007705-141213431	hsa-mir-602, hsa-mir-4292, hsa-mir-126, hsa-mir-219-2, hsa-mir-3154, hsa-mir-2861, hsa-mir-181b-2, hsa-mir-601, hsa-mir-600, hsa-mir-147, hsa-mir-455, hsa-mir-32, hsa-mir-1302-8, hsa-mir-24-1, hsa-mir-2278, hsa-let-7d, hsa-mir-4291, hsa-mir-4290, hsa-mir-3153, hsa-mir-4289, hsa-mir-7-1, hsa-mir-204, hsa-mir-1299, hsa-mir-873, hsa-mir-31, hsa-mir-491, hsa-mir-3152, ABCA1, ABCA2, ABL1, ABO, ACO1, P…
Deletion	1p13.3	0.2337	chr1:1-249250621	hsa-mir-3124, hsa-mir-3123, hsa-mir-1537, hsa-mir-1182, hsa-mir-320b-2, hsa-mir-664, hsa-mir-194-1, hsa-mir-3122, hsa-mir-4260, hsa-mir-205, hsa-mir-29b-2, hsa-mir-135b, hsa-mir-1231, hsa-mir-181a-1, hsa-mir-1278, hsa-mir-3121, hsa-mir-488, hsa-mir-199a-2, hsa-mir-1295, hsa-mir-3119-2, hsa-mir-557, hsa-mir-1255b-2, hsa-mir-921, hsa-mir-556, hsa-mir-4259, hsa-mir-765, hsa-mir-9-1, hsa-mir-555, hsa…
Deletion	10q24.2	0.2337	chr10:1-135534747	hsa-mir-202, hsa-mir-378c, hsa-mir-4297, hsa-mir-4296, hsa-mir-2110, hsa-mir-4295, hsa-mir-548e, hsa-mir-609, hsa-mir-936, hsa-mir-1307, hsa-mir-146b, hsa-mir-3158-1, hsa-mir-608, hsa-mir-1287, hsa-mir-607, hsa-mir-3157, hsa-mir-107, hsa-mir-346, hsa-mir-606, hsa-mir-1254, hsa-mir-1296, hsa-mir-548f-1, hsa-mir-605, hsa-mir-4294, hsa-mir-3156-1, hsa-mir-938, hsa-mir-604, hsa-mir-603, hsa-mir-1915,…

## Sheet: Supplementary Table 6
Table S6 - Chromosomal arm-level sCNA frequencies in AA and TCGA CRCs estimated by GISTIC
Chr Arm	# Genes	AA CRC (N = 30) USING ENVE SIGNIFICANT sCNAs				TCGA CRC (N = 30) USING ENVE SIGNIFICANT sCNAs				TCGA CRC (N = 30) USING SNP-Array sCNAs
		Amp frequency	Amp q-value	Del Frequency	Del q-value	Amp frequency	Amp q-value	Del Frequency	Del q-value	Amp frequency	Amp q-value	Del Frequency	Del q-value
1p	2121	0	1	0.07	0	0	0.896	0	0.902	0	0.875	0	0.854
1q	1955	0.07	0	0	1	0	0.896	0	0.902	0.13	0.001	0	0.854
2p	924	0.07	0.997	0	1	0	0.896	0	0.902	0.07	0.472	0	0.854
2q	1556	0.03	0.951	0	1	0.03	0.896	0	0.902	0.07	0.377	0	0.854
3p	1062	0	0.997	0.03	1	0	0.896	0	0.902	0.03	0.875	0	0.854
3q	1139	0	0.997	0	1	0	0.896	0.03	0.902	0.03	0.875	0	0.854
4p	489	0	0.997	0.03	1	0	0.896	0.07	0.852	0	0.875	0	0.854
4q	1049	0	0.997	0.07	1	0	0.896	0.07	0.527	0	0.875	0.07	0.473
5p	270	0.03	0.997	0	1	0.03	0.896	0	0.902	0.03	0.875	0	0.854
5q	1427	0	0.997	0	1	0	0.896	0	0.902	0	0.875	0	0.854
6p	1173	0.03	0.997	0	1	0	0.896	0	0.902	0.1	0.0639	0	0.854
6q	839	0.03	0.997	0.03	1	0	0.896	0	0.902	0.03	0.875	0	0.854
7p	641	0.37	5.42e-06	0	1	0.33	7.25e-14	0	0.902	0.37	0	0	0.854
7q	1277	0.07	0.951	0	1	0.1	0.031	0	0.902	0.13	0.00335	0	0.854
8p	580	0.09	0.997	0.29	0.00639	0	0.896	0.3	1.3e-10	0	0.875	0.37	0
8q	859	0.39	8.05e-09	0.11	1	0.13	0.0203	0	0.902	0.46	0	0.12	0.134
9p	422	0.19	0.595	0.16	1	0	0.896	0	0.902	0	0.875	0.03	0.854
9q	1113	0.04	0.997	0.07	1	0	0.896	0	0.902	0	0.875	0	0.854
10p	409	0.08	0.997	0.14	1	0	0.896	0.07	0.859	0.03	0.875	0	0.854
10q	1268	0	0.997	0.03	1	0	0.896	0.07	0.332	0.03	0.875	0	0.854
11p	862	0	0.997	0.03	1	0	0.896	0	0.902	0	0.875	0	0.854
11q	1515	0	0.997	0	1	0	0.896	0.03	0.852	0	0.875	0.07	0.462
12p	575	0.07	0.997	0	1	0.07	0.896	0	0.902	0.03	0.875	0	0.854
12q	1447	0.03	0.997	0	1	0	0.896	0	0.902	0.03	0.875	0	0.854
13q	654	0.33	6.42e-05	0	1	0.27	1.11e-08	0	0.902	0.53	0	0	0.854
14q	1341	0.04	0.997	0.1	0.189	0	0.896	0.07	0.288	0.11	0.0409	0.07	0.424
15q	1355	0	0.997	0.23	4.97e-08	0	0.896	0.23	3.32e-13	0.04	0.875	0.14	0.00211
16p	872	0.1	0.997	0	1	0.07	0.825	0.04	0.902	0.1	0.0766	0	0.854
16q	702	0.1	0.997	0	1	0.13	0.0329	0	0.902	0.13	0.00722	0	0.854
17p	683	0	0.997	0.1	1	0	0.896	0.23	1.01e-06	0	0.875	0.17	0.000234
17q	1592	0.03	0.836	0.03	1	0	0.896	0.03	0.82	0	0.875	0.03	0.854
18p	143	0.12	0.997	0.5	3e-07	0	0.896	0.5	0	0	0.875	0.43	0
18q	446	0	0.997	0.43	3e-07	0	0.896	0.5	0	0	0.875	0.37	0
19p	995	0	0.997	0	1	0	0.896	0	0.902	0	0.875	0	0.854
19q	1709	0.03	0.0478	0	1	0	0.896	0	0.902	0	0.875	0	0.854
20p	355	0.33	0.0031	0.14	1	0.54	0	0.25	0.00122	0.46	0	0.22	0.000101
20q	753	0.27	0.00238	0	1	0.5	0	0	0.902	0.69	0	0.1	0.462
21q	509	0.07	0.997	0.11	1	0	0.896	0.07	0.852	0.03	0.875	0.03	0.854
22q	921	0	0.997	0.1	1	0	0.896	0.1	0.172	0	0.875	0.07	0.473
Xq	1312	0.03	0.997	0	1	0.11	0.0203	0.07	0.256	0.03	0.875	0	0.854
-q-values ≤ 0.25 and their corresponding sCNA frequencies are indicated in bold italic fonts
-"Amp" indicates copy-number amplifcation and "Del" indicates copy-number deletions
